# Supplementary material for: Exploiting decarbonylation and dehydrogenation of formamides for the synthesis of ureas, polyureas, and poly(urea-urethanes)
Source: Chem Sci. 2024 Sep 5;15(40):16594–604. doi: 10.1039/d4sc03948c (PMC11411599; doi:10.1039/d4sc03948c)
Supplement: SC-015-D4SC03948C-s002 [file SC-015-D4SC03948C-s002.cif]

# Supplementary Information (SI) for Chemical Science.
# This journal is © The Royal Society of Chemistry 2024

####################################################################### 
# 
# This file contains crystal structure data downloaded from the 
# Cambridge Structural Database (CSD) hosted by the Cambridge 
# Crystallographic Data Centre (CCDC).
# 
# Full information about CCDC data access policies and citation 
# guidelines are available at http://www.ccdc.cam.ac.uk/access/V1 
# 
# Audit and citation data items may have been added by the CCDC. 
# Please retain this information to preserve the provenance of 
# this file and to allow appropriate attribution of the data. 
# 
#######################################################################

data_jlak1
_database_code_depnum_ccdc_archive 'CCDC 2356150'
loop_
_audit_author_name
_audit_author_address
'James Luk'
;University of St Andrews
United Kingdom
;
_audit_update_record             
;
2024-05-17 deposited with the CCDC.	2024-09-03 downloaded from the CCDC.
;
_audit_creation_date             2024-02-27
_audit_creation_method           
;
Olex2 1.5
(compiled 2022.04.07 svn.rca3783a0 for OlexSys, GUI svn.r6498)
;
_shelx_SHELXL_version_number     2018/3
_chemical_name_common            'Ruthenium MACHO-(N-phenylformamide)'
_chemical_name_systematic        
carbonyl-hydrido-(bis(2-(diphenylphosphino)ethyl)amine)-(N-phenylformamide)-ruthenium
_chemical_formula_moiety         'C36 H36 N2 O2 P2 Ru'
_chemical_formula_sum            'C36 H36 N2 O2 P2 Ru'
_chemical_formula_weight         691.68
_chemical_melting_point          ?
_chemical_oxdiff_formula         'C37 H39 N2 O2 P2 Ru'
loop_
_atom_type_symbol
_atom_type_description
_atom_type_scat_dispersion_real
_atom_type_scat_dispersion_imag
_atom_type_scat_source
C C 0.0033 0.0016 'International Tables Vol C Tables 4.2.6.8 and 6.1.1.4'
H H 0.0000 0.0000 'International Tables Vol C Tables 4.2.6.8 and 6.1.1.4'
N N 0.0061 0.0033 'International Tables Vol C Tables 4.2.6.8 and 6.1.1.4'
O O 0.0106 0.0060 'International Tables Vol C Tables 4.2.6.8 and 6.1.1.4'
P P 0.1023 0.0942 'International Tables Vol C Tables 4.2.6.8 and 6.1.1.4'
Ru Ru -1.2594 0.8363 'International Tables Vol C Tables 4.2.6.8 and 6.1.1.4'

_shelx_space_group_comment       
;
The symmetry employed for this shelxl refinement is uniquely defined
by the following loop, which should always be used as a source of
symmetry information in preference to the above space-group names.
They are only intended as comments.
;
_space_group_crystal_system      triclinic
_space_group_IT_number           2
_space_group_name_H-M_alt        'P -1'
_space_group_name_Hall           '-P 1'
loop_
_space_group_symop_operation_xyz
'x, y, z'
'-x, -y, -z'

_cell_length_a                   9.3455(3)
_cell_length_b                   12.3580(3)
_cell_length_c                   14.8848(3)
_cell_angle_alpha                108.452(2)
_cell_angle_beta                 92.030(2)
_cell_angle_gamma                97.599(2)
_cell_volume                     1610.90(8)
_cell_formula_units_Z            2
_cell_measurement_reflns_used    10429
_cell_measurement_temperature    173.15
_cell_measurement_theta_max      24.8950
_cell_measurement_theta_min      1.7520
_shelx_estimated_absorpt_T_max   ?
_shelx_estimated_absorpt_T_min   ?
_exptl_absorpt_coefficient_mu    0.621
_exptl_absorpt_correction_T_max  1.00000
_exptl_absorpt_correction_T_min  0.88687
_exptl_absorpt_correction_type   multi-scan
_exptl_absorpt_process_details   
;
CrysAlisPro 1.171.42.93a (Rigaku Oxford Diffraction, 2023)
Empirical absorption correction using spherical harmonics,
implemented in SCALE3 ABSPACK scaling algorithm.
;
_exptl_absorpt_special_details   ?
_exptl_crystal_colour            'Pale yellow/brown'
_exptl_crystal_colour_primary    colourless
_exptl_crystal_density_diffrn    1.426
_exptl_crystal_density_meas      ?
_exptl_crystal_density_method    ?
_exptl_crystal_description       prism
_exptl_crystal_F_000             712
_exptl_crystal_size_max          0.05
_exptl_crystal_size_mid          0.04
_exptl_crystal_size_min          0.02
_exptl_transmission_factor_max   ?
_exptl_transmission_factor_min   ?
_diffrn_reflns_av_R_equivalents  0.0565
_diffrn_reflns_av_unetI/netI     0.0781
_diffrn_reflns_Laue_measured_fraction_full 0.996
_diffrn_reflns_Laue_measured_fraction_max 0.842
_diffrn_reflns_limit_h_max       12
_diffrn_reflns_limit_h_min       -12
_diffrn_reflns_limit_k_max       16
_diffrn_reflns_limit_k_min       -16
_diffrn_reflns_limit_l_max       19
_diffrn_reflns_limit_l_min       -18
_diffrn_reflns_number            35066
_diffrn_reflns_point_group_measured_fraction_full 0.996
_diffrn_reflns_point_group_measured_fraction_max 0.842
_diffrn_reflns_theta_full        25.242
_diffrn_reflns_theta_max         29.517
_diffrn_reflns_theta_min         1.757
_diffrn_ambient_temperature      173.15
_diffrn_detector                 'Hybrid Pixel Array Detector'
_diffrn_detector_area_resol_mean 5.8140
_diffrn_measured_fraction_theta_full 0.996
_diffrn_measured_fraction_theta_max 0.842
_diffrn_measurement_details      
;
List of Runs (angles in degrees, time in seconds):

  # Type    Start    End  Width  t~exp~   \w     \q     \k     \f   Frames
#--------------------------------------------------------------------------
  1  \w    -85.00  93.00   0.50   95.00    --    4.40  45.00 176.88  356
  2  \w   -100.00  78.00   0.50   95.00    --  -10.90  45.00 179.52  356
  3  \w    -14.00  69.00   0.50   95.00    --  -10.90  45.00 -18.21  166
  4  \w    -76.00 -49.00   0.50   95.00    --  -10.90  45.00  90.00   54
  5  \w    -18.00  77.00   0.50   95.00    --  -10.90  45.00  90.00  190
  6  \w    -52.00  72.00   0.50   95.00    --  -10.90  45.00  30.00  248
  7  \w   -100.00  75.00   0.50   95.00    --  -10.90  45.00 150.00  350
;
_diffrn_measurement_device       'four-circle diffractometer'
_diffrn_measurement_device_type  'XtaLAB AFC10 (RCD3): fixed-chi single'
_diffrn_measurement_method       '\w scans'
_diffrn_orient_matrix_type       
'CrysAlisPro convention (1999,Acta A55,543-557)'
_diffrn_orient_matrix_UB_11      -0.0631887000
_diffrn_orient_matrix_UB_12      0.0131740000
_diffrn_orient_matrix_UB_13      -0.0195451000
_diffrn_orient_matrix_UB_21      0.0410255000
_diffrn_orient_matrix_UB_22      0.0497874000
_diffrn_orient_matrix_UB_23      -0.0053992000
_diffrn_orient_matrix_UB_31      0.0150658000
_diffrn_orient_matrix_UB_32      -0.0330839000
_diffrn_orient_matrix_UB_33      -0.0461476000
_diffrn_radiation_monochromator  mirror
_diffrn_radiation_probe          x-ray
_diffrn_radiation_type           'Mo K\a'
_diffrn_radiation_wavelength     0.71073
_diffrn_source                   'Rotating-anode X-ray tube'
_diffrn_source_type              'Rigaku (Mo) X-ray Source'
_reflns_Friedel_coverage         0.000
_reflns_Friedel_fraction_full    .
_reflns_Friedel_fraction_max     .
_reflns_number_gt                5745
_reflns_number_total             7555
_reflns_special_details          
;
 Reflections were merged by SHELXL according to the crystal
 class for the calculation of statistics and refinement.
 
 _reflns_Friedel_fraction is defined as the number of unique
 Friedel pairs measured divided by the number that would be
 possible theoretically, ignoring centric projections and
 systematic absences.
;
_reflns_threshold_expression     'I > 2\s(I)'
_computing_cell_refinement       'CrysAlisPro 1.171.42.93a (Rigaku OD, 2023)'
_computing_data_collection       'CrysAlisPro 1.171.42.93a (Rigaku OD, 2023)'
_computing_data_reduction        'CrysAlisPro 1.171.42.93a (Rigaku OD, 2023)'
_computing_molecular_graphics    'Olex2 1.5 (Dolomanov et al., 2009)'
_computing_publication_material  'Olex2 1.5 (Dolomanov et al., 2009)'
_computing_structure_refinement  'SHELXL 2018/3 (Sheldrick, 2015)'
_computing_structure_solution    'SHELXT 2018/2 (Sheldrick, 2018)'
_refine_diff_density_max         1.404
_refine_diff_density_min         -0.557
_refine_diff_density_rms         0.097
_refine_ls_extinction_coef       .
_refine_ls_extinction_method     none
_refine_ls_goodness_of_fit_ref   1.028
_refine_ls_hydrogen_treatment    mixed
_refine_ls_matrix_type           full
_refine_ls_number_parameters     396
_refine_ls_number_reflns         7555
_refine_ls_number_restraints     0
_refine_ls_R_factor_all          0.0850
_refine_ls_R_factor_gt           0.0522
_refine_ls_restrained_S_all      1.028
_refine_ls_shift/su_max          0.000
_refine_ls_shift/su_mean         0.000
_refine_ls_structure_factor_coef Fsqd
_refine_ls_weighting_details     
'w=1/[\s^2^(Fo^2^)+(0.0526P)^2^+0.5263P] where P=(Fo^2^+2Fc^2^)/3'
_refine_ls_weighting_scheme      calc
_refine_ls_wR_factor_gt          0.0942
_refine_ls_wR_factor_ref         0.1017
_refine_special_details          ?
_olex2_refinement_description    
;
1. Fixed Uiso
 At 1.2 times of:
  All C(H) groups, All C(H,H) groups
2.a Secondary CH2 refined with riding coordinates:
 C00C(H00A,H00B), C00K(H00C,H00I), C00L(H00K,H00L), C00N(H00N,H00O)
2.b Aromatic/amide H refined with riding coordinates:
 C00D(H00D), C00E(H00E), C00F(H00F), C00G(H00G), C00H(H00H), C00J(H00J),
 C00M(H00M), C00O(H00P), C00Q(H00Q), C00R(H00R), C00S(H00S), C00T(H00T),
 C00U(H00U), C00V(H00V), C00W(H00W), C00X(H00X), C00Y(H00Y), C00Z(H00Z),
 C010(H010), C011(H011), C012(H012), C013(H013), C014(H014), C015(H015),
 C016(H016), C017(H017)
;
_atom_sites_solution_hydrogens   mixed
_atom_sites_solution_primary     dual
_atom_sites_solution_secondary   ?
loop_
_atom_site_label
_atom_site_type_symbol
_atom_site_fract_x
_atom_site_fract_y
_atom_site_fract_z
_atom_site_U_iso_or_equiv
_atom_site_adp_type
_atom_site_occupancy
_atom_site_site_symmetry_order
_atom_site_calc_flag
_atom_site_refinement_flags_posn
_atom_site_refinement_flags_adp
_atom_site_refinement_flags_occupancy
_atom_site_disorder_assembly
_atom_site_disorder_group
Ru01 Ru 0.63159(3) 0.37436(2) 0.78290(2) 0.02055(9) Uani 1 1 d . . . . .
P002 P 0.62552(8) 0.22609(7) 0.84587(5) 0.02283(18) Uani 1 1 d . . . . .
P003 P 0.64991(8) 0.55639(7) 0.76673(6) 0.02296(18) Uani 1 1 d . . . . .
O004 O 1.0054(2) 0.4094(2) 0.83133(16) 0.0443(6) Uani 1 1 d . . . . .
O005 O 0.4068(3) 0.2454(2) 0.62332(17) 0.0435(6) Uani 1 1 d . . . . .
N006 N 0.7611(3) 0.4705(2) 0.91639(18) 0.0240(6) Uani 1 1 d . . . . .
N007 N 0.8308(3) 0.3279(2) 0.70690(17) 0.0245(6) Uani 1 1 d . . . . .
C008 C 0.7278(3) 0.5881(2) 0.6651(2) 0.0241(7) Uani 1 1 d . . . . .
C009 C 0.4916(3) 0.6309(3) 0.7794(2) 0.0247(7) Uani 1 1 d . . . . .
C00A C 0.6389(4) 0.5923(3) 0.5904(2) 0.0324(8) Uani 1 1 d . . . . .
H00A H 0.537130 0.587019 0.594626 0.039 Uiso 1 1 calc R U . . .
C00B C 0.4534(3) 0.1711(2) 0.8830(2) 0.0257(7) Uani 1 1 d . . . . .
C00C C 0.8135(3) 0.2569(3) 0.6095(2) 0.0268(7) Uani 1 1 d . . . . .
C00D C 0.3552(3) 0.5737(3) 0.7808(2) 0.0300(7) Uani 1 1 d . . . . .
H00D H 0.342701 0.494373 0.775752 0.036 Uiso 1 1 calc R U . . .
C00E C 0.6887(3) 0.0914(3) 0.7810(2) 0.0278(7) Uani 1 1 d . . . . .
C00F C 0.7364(4) 0.2899(3) 0.5430(2) 0.0313(7) Uani 1 1 d . . . . .
H00F H 0.697360 0.360146 0.562818 0.038 Uiso 1 1 calc R U . . .
C00G C 0.7508(4) 0.5956(3) 0.9503(2) 0.0304(7) Uani 1 1 d . . . . .
H00B H 0.824088 0.636211 1.004135 0.036 Uiso 1 1 calc R U . . .
H00C H 0.653682 0.607350 0.972530 0.036 Uiso 1 1 calc R U . . .
C00H C 0.2520(4) 0.7459(3) 0.7968(2) 0.0377(9) Uani 1 1 d . . . . .
H00H H 0.169684 0.784485 0.802689 0.045 Uiso 1 1 calc R U . . .
C00I C 0.3873(4) 0.8051(3) 0.7954(2) 0.0344(8) Uani 1 1 d . . . . .
H00I H 0.398457 0.884464 0.800608 0.041 Uiso 1 1 calc R U . . .
C00J C 0.7488(4) 0.2914(3) 0.9538(2) 0.0321(8) Uani 1 1 d . . . . .
H00E H 0.722793 0.253312 1.001570 0.038 Uiso 1 1 calc R U . . .
H00G H 0.849691 0.281833 0.938815 0.038 Uiso 1 1 calc R U . . .
C00K C 0.5072(4) 0.7481(3) 0.7864(2) 0.0313(7) Uani 1 1 d . . . . .
H00K H 0.600372 0.788561 0.784968 0.038 Uiso 1 1 calc R U . . .
C00L C 0.9639(4) 0.3513(3) 0.7461(2) 0.0332(8) Uani 1 1 d . . . . .
H00L H 1.036361 0.321380 0.706314 0.040 Uiso 1 1 calc R U . . .
C00M C 0.4478(4) 0.1223(3) 0.9556(2) 0.0340(8) Uani 1 1 d . . . . .
H00M H 0.534937 0.121307 0.989997 0.041 Uiso 1 1 calc R U . . .
C00N C 0.7762(4) 0.6437(3) 0.8695(2) 0.0307(7) Uani 1 1 d . . . . .
H00J H 0.877401 0.640897 0.852473 0.037 Uiso 1 1 calc R U . . .
H00N H 0.759688 0.725172 0.889066 0.037 Uiso 1 1 calc R U . . .
C00O C 0.7356(4) 0.4190(3) 0.9927(2) 0.0311(7) Uani 1 1 d . . . . .
H00O H 0.637684 0.428477 1.014403 0.037 Uiso 1 1 calc R U . . .
H00P H 0.807666 0.458247 1.047556 0.037 Uiso 1 1 calc R U . . .
C00P C 0.8758(4) 0.5957(3) 0.6567(3) 0.0354(8) Uani 1 1 d . . . . .
H00Q H 0.938129 0.590783 0.706652 0.043 Uiso 1 1 calc R U . . .
C00Q C 0.2358(4) 0.6313(3) 0.7897(2) 0.0363(8) Uani 1 1 d . . . . .
H00R H 0.142259 0.591081 0.790775 0.044 Uiso 1 1 calc R U . . .
C00R C 0.1907(4) 0.0760(3) 0.9286(3) 0.0421(9) Uani 1 1 d . . . . .
H00S H 0.100973 0.042453 0.943331 0.051 Uiso 1 1 calc R U . . .
C00S C 0.3251(4) 0.1735(3) 0.8357(2) 0.0391(9) Uani 1 1 d . . . . .
H00T H 0.326687 0.208705 0.787473 0.047 Uiso 1 1 calc R U . . .
C00T C 0.4987(3) 0.2956(3) 0.6820(2) 0.0278(7) Uani 1 1 d . . . . .
C00U C 0.8015(4) 0.0492(3) 0.8153(3) 0.0385(9) Uani 1 1 d . . . . .
H00U H 0.846508 0.088624 0.877387 0.046 Uiso 1 1 calc R U . . .
C00V C 0.6225(4) 0.0298(3) 0.6906(3) 0.0405(9) Uani 1 1 d . . . . .
H00V H 0.543841 0.056482 0.666138 0.049 Uiso 1 1 calc R U . . .
C00W C 0.7161(4) 0.2215(3) 0.4486(2) 0.0420(9) Uani 1 1 d . . . . .
H00W H 0.663114 0.245116 0.404321 0.050 Uiso 1 1 calc R U . . .
C00X C 0.3175(4) 0.0754(3) 0.9779(3) 0.0415(9) Uani 1 1 d . . . . .
H00X H 0.315116 0.042516 1.027640 0.050 Uiso 1 1 calc R U . . .
C00Y C 0.8681(4) 0.1534(3) 0.5785(3) 0.0421(9) Uani 1 1 d . . . . .
H00Y H 0.919203 0.128351 0.622652 0.051 Uiso 1 1 calc R U . . .
C00Z C 0.8440(5) 0.6140(3) 0.5026(3) 0.0500(11) Uani 1 1 d . . . . .
H00Z H 0.883741 0.623428 0.447243 0.060 Uiso 1 1 calc R U . . .
C010 C 0.9334(4) 0.6102(3) 0.5764(3) 0.0476(10) Uani 1 1 d . . . . .
H010 H 1.035218 0.617504 0.572132 0.057 Uiso 1 1 calc R U . . .
C011 C 0.6984(5) 0.6043(3) 0.5091(3) 0.0452(9) Uani 1 1 d . . . . .
H011 H 0.636587 0.605793 0.457540 0.054 Uiso 1 1 calc R U . . .
C012 C 0.8490(4) -0.0500(3) 0.7597(3) 0.0502(11) Uani 1 1 d . . . . .
H012 H 0.926702 -0.077974 0.783886 0.060 Uiso 1 1 calc R U . . .
C013 C 0.1943(4) 0.1256(3) 0.8573(3) 0.0470(10) Uani 1 1 d . . . . .
H013 H 0.106922 0.126780 0.823272 0.056 Uiso 1 1 calc R U . . .
C014 C 0.6702(5) -0.0696(3) 0.6363(3) 0.0514(10) Uani 1 1 d . . . . .
H014 H 0.623170 -0.111603 0.575224 0.062 Uiso 1 1 calc R U . . .
C015 C 0.7720(4) 0.1196(4) 0.4183(3) 0.0505(10) Uani 1 1 d . . . . .
H015 H 0.757864 0.072975 0.353305 0.061 Uiso 1 1 calc R U . . .
C016 C 0.8484(5) 0.0859(3) 0.4827(3) 0.0543(11) Uani 1 1 d . . . . .
H016 H 0.888153 0.016041 0.462012 0.065 Uiso 1 1 calc R U . . .
C017 C 0.7852(4) -0.1083(3) 0.6701(3) 0.0529(11) Uani 1 1 d . . . . .
H017 H 0.820296 -0.175072 0.631592 0.063 Uiso 1 1 calc R U . . .
H H 0.504(4) 0.396(4) 0.824(3) 0.071(13) Uiso 1 1 d . . . . .
H006 H 0.844(3) 0.468(2) 0.905(2) 0.009(8) Uiso 1 1 d . . . . .

loop_
_atom_site_aniso_label
_atom_site_aniso_U_11
_atom_site_aniso_U_22
_atom_site_aniso_U_33
_atom_site_aniso_U_23
_atom_site_aniso_U_13
_atom_site_aniso_U_12
Ru01 0.02535(14) 0.02170(14) 0.01337(14) 0.00506(10) -0.00272(9) 0.00196(9)
P002 0.0263(4) 0.0253(4) 0.0165(4) 0.0077(3) -0.0025(3) 0.0012(3)
P003 0.0248(4) 0.0224(4) 0.0208(4) 0.0063(3) -0.0007(3) 0.0027(3)
O004 0.0324(13) 0.0644(17) 0.0234(14) -0.0007(13) -0.0040(10) 0.0016(12)
O005 0.0508(16) 0.0448(15) 0.0300(14) 0.0134(12) -0.0180(12) -0.0076(12)
N006 0.0263(16) 0.0275(15) 0.0169(14) 0.0061(12) -0.0011(11) 0.0034(11)
N007 0.0286(14) 0.0271(14) 0.0182(14) 0.0077(11) 0.0011(11) 0.0050(11)
C008 0.0297(17) 0.0168(15) 0.0249(17) 0.0054(13) 0.0034(13) 0.0027(12)
C009 0.0287(17) 0.0315(18) 0.0149(16) 0.0080(14) 0.0012(12) 0.0071(13)
C00A 0.0379(19) 0.0304(18) 0.0292(19) 0.0100(15) 0.0040(15) 0.0054(14)
C00B 0.0354(18) 0.0203(16) 0.0174(16) 0.0018(13) 0.0028(13) 0.0016(13)
C00C 0.0297(17) 0.0274(17) 0.0197(17) 0.0036(14) 0.0029(13) 0.0011(13)
C00D 0.0338(19) 0.0362(19) 0.0219(18) 0.0126(15) -0.0006(14) 0.0041(14)
C00E 0.0309(18) 0.0245(17) 0.0303(19) 0.0130(15) 0.0055(14) 0.0013(13)
C00F 0.041(2) 0.0291(18) 0.0213(18) 0.0057(15) 0.0034(14) 0.0030(14)
C00G 0.0369(19) 0.0262(18) 0.0212(17) -0.0006(14) -0.0053(14) 0.0038(14)
C00H 0.040(2) 0.056(2) 0.0255(19) 0.0170(17) 0.0041(15) 0.0242(17)
C00I 0.049(2) 0.0337(19) 0.0225(18) 0.0078(15) 0.0002(15) 0.0174(16)
C00J 0.040(2) 0.0323(19) 0.0240(18) 0.0130(15) -0.0092(14) -0.0002(14)
C00K 0.0364(19) 0.0290(18) 0.0252(18) 0.0053(15) 0.0007(14) 0.0032(14)
C00L 0.0302(19) 0.038(2) 0.030(2) 0.0085(17) 0.0066(15) 0.0054(14)
C00M 0.043(2) 0.0335(19) 0.0286(19) 0.0129(16) 0.0060(15) 0.0083(15)
C00N 0.0333(18) 0.0212(17) 0.0318(19) 0.0025(15) -0.0046(14) 0.0013(13)
C00O 0.0358(19) 0.0377(19) 0.0169(17) 0.0089(15) -0.0057(14) -0.0020(14)
C00P 0.0340(19) 0.0339(19) 0.037(2) 0.0082(16) 0.0062(16) 0.0069(15)
C00Q 0.0299(18) 0.052(2) 0.032(2) 0.0205(18) 0.0007(15) 0.0091(15)
C00R 0.042(2) 0.037(2) 0.042(2) 0.0082(18) 0.0167(18) -0.0043(16)
C00S 0.034(2) 0.052(2) 0.030(2) 0.0178(18) -0.0049(15) -0.0062(16)
C00T 0.0334(18) 0.0277(17) 0.0247(18) 0.0127(15) -0.0010(15) 0.0029(14)
C00U 0.0279(18) 0.037(2) 0.051(2) 0.0169(18) -0.0033(16) 0.0018(15)
C00V 0.055(2) 0.030(2) 0.033(2) 0.0050(17) -0.0028(17) 0.0111(16)
C00W 0.052(2) 0.049(2) 0.0202(19) 0.0067(18) 0.0001(16) 0.0052(18)
C00X 0.057(3) 0.037(2) 0.034(2) 0.0154(17) 0.0157(18) 0.0071(17)
C00Y 0.051(2) 0.040(2) 0.032(2) 0.0039(18) -0.0034(17) 0.0166(17)
C00Z 0.075(3) 0.040(2) 0.038(2) 0.0149(19) 0.029(2) 0.009(2)
C010 0.043(2) 0.036(2) 0.061(3) 0.011(2) 0.026(2) 0.0039(17)
C011 0.069(3) 0.042(2) 0.030(2) 0.0174(18) 0.0069(19) 0.0140(19)
C012 0.034(2) 0.029(2) 0.088(3) 0.017(2) 0.007(2) 0.0089(16)
C013 0.034(2) 0.060(3) 0.043(2) 0.018(2) -0.0029(17) -0.0099(17)
C014 0.075(3) 0.029(2) 0.042(2) 0.0023(18) 0.007(2) 0.0036(19)
C015 0.058(3) 0.055(3) 0.024(2) -0.0080(19) 0.0031(18) 0.010(2)
C016 0.066(3) 0.044(2) 0.041(2) -0.009(2) 0.002(2) 0.023(2)
C017 0.050(2) 0.025(2) 0.078(3) 0.008(2) 0.024(2) 0.0070(18)

_geom_special_details            
;
 All esds (except the esd in the dihedral angle between two l.s. planes)
 are estimated using the full covariance matrix.  The cell esds are taken
 into account individually in the estimation of esds in distances, angles
 and torsion angles; correlations between esds in cell parameters are only
 used when they are defined by crystal symmetry.  An approximate (isotropic)
 treatment of cell esds is used for estimating esds involving l.s. planes.
;
loop_
_geom_bond_atom_site_label_1
_geom_bond_atom_site_label_2
_geom_bond_distance
_geom_bond_site_symmetry_2
_geom_bond_publ_flag
Ru01 P002 2.3027(8) . ?
Ru01 P003 2.3220(8) . ?
Ru01 N006 2.186(3) . ?
Ru01 N007 2.257(2) . ?
Ru01 C00T 1.835(3) . ?
Ru01 H 1.38(4) . ?
P002 C00B 1.835(3) . ?
P002 C00E 1.826(3) . ?
P002 C00J 1.833(3) . ?
P003 C008 1.830(3) . ?
P003 C009 1.828(3) . ?
P003 C00N 1.841(3) . ?
O004 C00L 1.261(4) . ?
O005 C00T 1.161(4) . ?
N006 C00G 1.483(4) . ?
N006 C00O 1.479(4) . ?
N006 H006 0.80(3) . ?
N007 C00C 1.427(4) . ?
N007 C00L 1.311(4) . ?
C008 C00A 1.383(4) . ?
C008 C00P 1.387(4) . ?
C009 C00D 1.378(4) . ?
C009 C00K 1.406(4) . ?
C00A H00A 0.9500 . ?
C00A C011 1.391(5) . ?
C00B C00M 1.393(4) . ?
C00B C00S 1.377(5) . ?
C00C C00F 1.396(4) . ?
C00C C00Y 1.387(5) . ?
C00D H00D 0.9500 . ?
C00D C00Q 1.389(4) . ?
C00E C00U 1.386(4) . ?
C00E C00V 1.393(5) . ?
C00F H00F 0.9500 . ?
C00F C00W 1.382(5) . ?
C00G H00B 0.9900 . ?
C00G H00C 0.9900 . ?
C00G C00N 1.513(4) . ?
C00H H00H 0.9500 . ?
C00H C00I 1.379(5) . ?
C00H C00Q 1.374(5) . ?
C00I H00I 0.9500 . ?
C00I C00K 1.389(5) . ?
C00J H00E 0.9900 . ?
C00J H00G 0.9900 . ?
C00J C00O 1.522(5) . ?
C00K H00K 0.9500 . ?
C00L H00L 0.9500 . ?
C00M H00M 0.9500 . ?
C00M C00X 1.376(5) . ?
C00N H00J 0.9900 . ?
C00N H00N 0.9900 . ?
C00O H00O 0.9900 . ?
C00O H00P 0.9900 . ?
C00P H00Q 0.9500 . ?
C00P C010 1.381(5) . ?
C00Q H00R 0.9500 . ?
C00R H00S 0.9500 . ?
C00R C00X 1.374(5) . ?
C00R C013 1.382(5) . ?
C00S H00T 0.9500 . ?
C00S C013 1.380(5) . ?
C00U H00U 0.9500 . ?
C00U C012 1.383(5) . ?
C00V H00V 0.9500 . ?
C00V C014 1.379(5) . ?
C00W H00W 0.9500 . ?
C00W C015 1.376(5) . ?
C00X H00X 0.9500 . ?
C00Y H00Y 0.9500 . ?
C00Y C016 1.396(5) . ?
C00Z H00Z 0.9500 . ?
C00Z C010 1.372(6) . ?
C00Z C011 1.360(6) . ?
C010 H010 0.9500 . ?
C011 H011 0.9500 . ?
C012 H012 0.9500 . ?
C012 C017 1.369(6) . ?
C013 H013 0.9500 . ?
C014 H014 0.9500 . ?
C014 C017 1.374(6) . ?
C015 H015 0.9500 . ?
C015 C016 1.374(5) . ?
C016 H016 0.9500 . ?
C017 H017 0.9500 . ?

loop_
_geom_angle_atom_site_label_1
_geom_angle_atom_site_label_2
_geom_angle_atom_site_label_3
_geom_angle
_geom_angle_site_symmetry_1
_geom_angle_site_symmetry_3
_geom_angle_publ_flag
P002 Ru01 P003 162.96(3) . . ?
P002 Ru01 H 86.6(17) . . ?
P003 Ru01 H 87.1(17) . . ?
N006 Ru01 P002 82.22(7) . . ?
N006 Ru01 P003 82.20(7) . . ?
N006 Ru01 N007 92.02(10) . . ?
N006 Ru01 H 91.9(17) . . ?
N007 Ru01 P002 92.39(6) . . ?
N007 Ru01 P003 95.00(6) . . ?
N007 Ru01 H 175.7(17) . . ?
C00T Ru01 P002 95.53(9) . . ?
C00T Ru01 P003 98.83(9) . . ?
C00T Ru01 N006 171.12(12) . . ?
C00T Ru01 N007 96.66(12) . . ?
C00T Ru01 H 79.3(18) . . ?
C00B P002 Ru01 118.82(10) . . ?
C00E P002 Ru01 120.80(10) . . ?
C00E P002 C00B 100.96(14) . . ?
C00E P002 C00J 106.03(15) . . ?
C00J P002 Ru01 102.37(10) . . ?
C00J P002 C00B 106.66(15) . . ?
C008 P003 Ru01 122.25(10) . . ?
C008 P003 C00N 104.54(15) . . ?
C009 P003 Ru01 119.88(10) . . ?
C009 P003 C008 101.73(13) . . ?
C009 P003 C00N 104.34(15) . . ?
C00N P003 Ru01 101.88(10) . . ?
Ru01 N006 H006 106(2) . . ?
C00G N006 Ru01 113.88(18) . . ?
C00G N006 H006 104(2) . . ?
C00O N006 Ru01 113.55(19) . . ?
C00O N006 C00G 111.2(2) . . ?
C00O N006 H006 107(2) . . ?
C00C N007 Ru01 118.94(19) . . ?
C00L N007 Ru01 125.9(2) . . ?
C00L N007 C00C 114.9(3) . . ?
C00A C008 P003 120.4(2) . . ?
C00A C008 C00P 118.6(3) . . ?
C00P C008 P003 120.6(2) . . ?
C00D C009 P003 121.1(2) . . ?
C00D C009 C00K 118.7(3) . . ?
C00K C009 P003 120.2(2) . . ?
C008 C00A H00A 120.0 . . ?
C008 C00A C011 120.0(3) . . ?
C011 C00A H00A 120.0 . . ?
C00M C00B P002 122.1(2) . . ?
C00S C00B P002 119.5(2) . . ?
C00S C00B C00M 118.4(3) . . ?
C00F C00C N007 119.7(3) . . ?
C00Y C00C N007 122.0(3) . . ?
C00Y C00C C00F 118.2(3) . . ?
C009 C00D H00D 119.8 . . ?
C009 C00D C00Q 120.4(3) . . ?
C00Q C00D H00D 119.8 . . ?
C00U C00E P002 123.7(3) . . ?
C00U C00E C00V 118.3(3) . . ?
C00V C00E P002 117.9(2) . . ?
C00C C00F H00F 119.6 . . ?
C00W C00F C00C 120.7(3) . . ?
C00W C00F H00F 119.6 . . ?
N006 C00G H00B 109.9 . . ?
N006 C00G H00C 109.9 . . ?
N006 C00G C00N 109.1(3) . . ?
H00B C00G H00C 108.3 . . ?
C00N C00G H00B 109.9 . . ?
C00N C00G H00C 109.9 . . ?
C00I C00H H00H 119.9 . . ?
C00Q C00H H00H 119.9 . . ?
C00Q C00H C00I 120.3(3) . . ?
C00H C00I H00I 120.2 . . ?
C00H C00I C00K 119.6(3) . . ?
C00K C00I H00I 120.2 . . ?
P002 C00J H00E 110.1 . . ?
P002 C00J H00G 110.1 . . ?
H00E C00J H00G 108.4 . . ?
C00O C00J P002 108.1(2) . . ?
C00O C00J H00E 110.1 . . ?
C00O C00J H00G 110.1 . . ?
C009 C00K H00K 119.7 . . ?
C00I C00K C009 120.5(3) . . ?
C00I C00K H00K 119.7 . . ?
O004 C00L N007 126.6(3) . . ?
O004 C00L H00L 116.7 . . ?
N007 C00L H00L 116.7 . . ?
C00B C00M H00M 119.6 . . ?
C00X C00M C00B 120.7(3) . . ?
C00X C00M H00M 119.6 . . ?
P003 C00N H00J 110.0 . . ?
P003 C00N H00N 110.0 . . ?
C00G C00N P003 108.5(2) . . ?
C00G C00N H00J 110.0 . . ?
C00G C00N H00N 110.0 . . ?
H00J C00N H00N 108.4 . . ?
N006 C00O C00J 108.6(3) . . ?
N006 C00O H00O 110.0 . . ?
N006 C00O H00P 110.0 . . ?
C00J C00O H00O 110.0 . . ?
C00J C00O H00P 110.0 . . ?
H00O C00O H00P 108.4 . . ?
C008 C00P H00Q 119.7 . . ?
C010 C00P C008 120.6(3) . . ?
C010 C00P H00Q 119.7 . . ?
C00D C00Q H00R 119.8 . . ?
C00H C00Q C00D 120.5(3) . . ?
C00H C00Q H00R 119.8 . . ?
C00X C00R H00S 120.1 . . ?
C00X C00R C013 119.7(3) . . ?
C013 C00R H00S 120.1 . . ?
C00B C00S H00T 119.5 . . ?
C00B C00S C013 121.1(3) . . ?
C013 C00S H00T 119.5 . . ?
O005 C00T Ru01 174.6(3) . . ?
C00E C00U H00U 119.8 . . ?
C012 C00U C00E 120.5(4) . . ?
C012 C00U H00U 119.8 . . ?
C00E C00V H00V 119.7 . . ?
C014 C00V C00E 120.5(3) . . ?
C014 C00V H00V 119.7 . . ?
C00F C00W H00W 119.7 . . ?
C015 C00W C00F 120.7(3) . . ?
C015 C00W H00W 119.7 . . ?
C00M C00X H00X 119.9 . . ?
C00R C00X C00M 120.2(3) . . ?
C00R C00X H00X 119.9 . . ?
C00C C00Y H00Y 119.8 . . ?
C00C C00Y C016 120.5(3) . . ?
C016 C00Y H00Y 119.8 . . ?
C010 C00Z H00Z 120.1 . . ?
C011 C00Z H00Z 120.1 . . ?
C011 C00Z C010 119.8(3) . . ?
C00P C010 H010 119.9 . . ?
C00Z C010 C00P 120.2(4) . . ?
C00Z C010 H010 119.9 . . ?
C00A C011 H011 119.7 . . ?
C00Z C011 C00A 120.7(4) . . ?
C00Z C011 H011 119.7 . . ?
C00U C012 H012 119.7 . . ?
C017 C012 C00U 120.6(4) . . ?
C017 C012 H012 119.7 . . ?
C00R C013 H013 120.1 . . ?
C00S C013 C00R 119.9(4) . . ?
C00S C013 H013 120.1 . . ?
C00V C014 H014 119.8 . . ?
C017 C014 C00V 120.4(4) . . ?
C017 C014 H014 119.8 . . ?
C00W C015 H015 120.3 . . ?
C016 C015 C00W 119.4(3) . . ?
C016 C015 H015 120.3 . . ?
C00Y C016 H016 119.7 . . ?
C015 C016 C00Y 120.5(3) . . ?
C015 C016 H016 119.7 . . ?
C012 C017 C014 119.6(4) . . ?
C012 C017 H017 120.2 . . ?
C014 C017 H017 120.2 . . ?

loop_
_geom_torsion_atom_site_label_1
_geom_torsion_atom_site_label_2
_geom_torsion_atom_site_label_3
_geom_torsion_atom_site_label_4
_geom_torsion
_geom_torsion_site_symmetry_1
_geom_torsion_site_symmetry_2
_geom_torsion_site_symmetry_3
_geom_torsion_site_symmetry_4
_geom_torsion_publ_flag
Ru01 P002 C00B C00M -151.4(2) . . . . ?
Ru01 P002 C00B C00S 31.2(3) . . . . ?
Ru01 P002 C00E C00U 119.9(3) . . . . ?
Ru01 P002 C00E C00V -58.0(3) . . . . ?
Ru01 P002 C00J C00O 33.4(2) . . . . ?
Ru01 P003 C008 C00A 100.2(2) . . . . ?
Ru01 P003 C008 C00P -72.6(3) . . . . ?
Ru01 P003 C009 C00D -12.2(3) . . . . ?
Ru01 P003 C009 C00K 168.8(2) . . . . ?
Ru01 P003 C00N C00G -33.4(2) . . . . ?
Ru01 N006 C00G C00N -49.7(3) . . . . ?
Ru01 N006 C00O C00J 50.5(3) . . . . ?
Ru01 N007 C00C C00F 55.3(3) . . . . ?
Ru01 N007 C00C C00Y -123.0(3) . . . . ?
Ru01 N007 C00L O004 -4.6(5) . . . . ?
P002 C00B C00M C00X -176.0(3) . . . . ?
P002 C00B C00S C013 175.4(3) . . . . ?
P002 C00E C00U C012 -176.1(3) . . . . ?
P002 C00E C00V C014 176.9(3) . . . . ?
P002 C00J C00O N006 -54.3(3) . . . . ?
P003 C008 C00A C011 -173.2(3) . . . . ?
P003 C008 C00P C010 174.7(3) . . . . ?
P003 C009 C00D C00Q -179.4(2) . . . . ?
P003 C009 C00K C00I 179.6(2) . . . . ?
N006 C00G C00N P003 53.8(3) . . . . ?
N007 C00C C00F C00W -178.9(3) . . . . ?
N007 C00C C00Y C016 179.6(3) . . . . ?
C008 P003 C009 C00D 126.2(3) . . . . ?
C008 P003 C009 C00K -52.8(3) . . . . ?
C008 P003 C00N C00G -161.5(2) . . . . ?
C008 C00A C011 C00Z -1.1(5) . . . . ?
C008 C00P C010 C00Z -1.9(5) . . . . ?
C009 P003 C008 C00A -36.9(3) . . . . ?
C009 P003 C008 C00P 150.3(3) . . . . ?
C009 P003 C00N C00G 92.0(2) . . . . ?
C009 C00D C00Q C00H 0.2(5) . . . . ?
C00A C008 C00P C010 1.7(5) . . . . ?
C00B P002 C00E C00U -106.7(3) . . . . ?
C00B P002 C00E C00V 75.4(3) . . . . ?
C00B P002 C00J C00O -92.2(2) . . . . ?
C00B C00M C00X C00R 0.1(5) . . . . ?
C00B C00S C013 C00R 1.1(6) . . . . ?
C00C N007 C00L O004 -178.1(3) . . . . ?
C00C C00F C00W C015 -0.2(5) . . . . ?
C00C C00Y C016 C015 -1.4(6) . . . . ?
C00D C009 C00K C00I 0.6(5) . . . . ?
C00E P002 C00B C00M 74.0(3) . . . . ?
C00E P002 C00B C00S -103.4(3) . . . . ?
C00E P002 C00J C00O 160.8(2) . . . . ?
C00E C00U C012 C017 -0.2(5) . . . . ?
C00E C00V C014 C017 -1.0(6) . . . . ?
C00F C00C C00Y C016 1.3(5) . . . . ?
C00F C00W C015 C016 0.1(6) . . . . ?
C00G N006 C00O C00J -179.6(2) . . . . ?
C00H C00I C00K C009 -0.5(5) . . . . ?
C00I C00H C00Q C00D -0.1(5) . . . . ?
C00J P002 C00B C00M -36.6(3) . . . . ?
C00J P002 C00B C00S 146.1(3) . . . . ?
C00J P002 C00E C00U 4.4(3) . . . . ?
C00J P002 C00E C00V -173.5(3) . . . . ?
C00K C009 C00D C00Q -0.4(5) . . . . ?
C00L N007 C00C C00F -130.8(3) . . . . ?
C00L N007 C00C C00Y 51.0(4) . . . . ?
C00M C00B C00S C013 -2.0(5) . . . . ?
C00N P003 C008 C00A -145.2(3) . . . . ?
C00N P003 C008 C00P 41.9(3) . . . . ?
C00N P003 C009 C00D -125.3(3) . . . . ?
C00N P003 C009 C00K 55.8(3) . . . . ?
C00O N006 C00G C00N -179.5(3) . . . . ?
C00P C008 C00A C011 -0.2(5) . . . . ?
C00Q C00H C00I C00K 0.2(5) . . . . ?
C00S C00B C00M C00X 1.4(5) . . . . ?
C00U C00E C00V C014 -1.1(5) . . . . ?
C00U C012 C017 C014 -1.9(6) . . . . ?
C00V C00E C00U C012 1.7(5) . . . . ?
C00V C014 C017 C012 2.5(6) . . . . ?
C00W C015 C016 C00Y 0.7(6) . . . . ?
C00X C00R C013 C00S 0.5(6) . . . . ?
C00Y C00C C00F C00W -0.5(5) . . . . ?
C010 C00Z C011 C00A 1.0(6) . . . . ?
C011 C00Z C010 C00P 0.5(6) . . . . ?
C013 C00R C00X C00M -1.1(6) . . . . ?

_shelx_res_file                  
;
TITL jlak1_a.res in P-1
    jlak1.res
    created by SHELXL-2018/3 at 12:36:15 on 27-Feb-2024
REM Old TITL jlak1 in P-1
REM SHELXT solution in P-1: R1 0.109, Rweak 0.023, Alpha 0.064
REM <I/s> 0.000 for 0 systematic absences, Orientation as input
REM Formula found by SHELXT: C35 N3 O2 P2 Ru
CELL 0.71073 9.3455 12.358 14.8848 108.452 92.03 97.599
ZERR 2 0.0003 0.0003 0.0003 0.002 0.002 0.002
LATT 1
SFAC C H N O P Ru
UNIT 72 72 4 4 4 2

L.S. 99 0 0
PLAN  5
TEMP -100
CONF
BOND
list 4
fmap 2 53
MORE -1
BOND $H
ACTA
REM <olex2.extras>
REM <HklSrc "%.\\jlak1.hkl">
REM </olex2.extras>

WGHT    0.052600    0.526300
FVAR       0.48968
RU01  6    0.631588    0.374364    0.782905    11.00000    0.02535    0.02170 =
         0.01337    0.00506   -0.00272    0.00196
P002  5    0.625522    0.226092    0.845866    11.00000    0.02629    0.02527 =
         0.01648    0.00768   -0.00246    0.00122
P003  5    0.649907    0.556392    0.766727    11.00000    0.02478    0.02240 =
         0.02082    0.00635   -0.00072    0.00274
O004  4    1.005372    0.409415    0.831326    11.00000    0.03239    0.06443 =
         0.02339   -0.00072   -0.00399    0.00162
O005  4    0.406809    0.245361    0.623323    11.00000    0.05084    0.04480 =
         0.03004    0.01339   -0.01798   -0.00760
N006  3    0.761086    0.470527    0.916394    11.00000    0.02633    0.02748 =
         0.01690    0.00613   -0.00108    0.00337
N007  3    0.830758    0.327911    0.706898    11.00000    0.02859    0.02712 =
         0.01815    0.00766    0.00106    0.00496
C008  1    0.727800    0.588120    0.665148    11.00000    0.02966    0.01676 =
         0.02488    0.00544    0.00345    0.00269
C009  1    0.491636    0.630932    0.779427    11.00000    0.02867    0.03154 =
         0.01488    0.00803    0.00121    0.00709
C00A  1    0.638866    0.592330    0.590422    11.00000    0.03794    0.03043 =
         0.02919    0.01001    0.00399    0.00535
AFIX  43
H00A  2    0.537130    0.587019    0.594626    11.00000   -1.20000
AFIX   0
C00B  1    0.453389    0.171091    0.883029    11.00000    0.03542    0.02031 =
         0.01744    0.00178    0.00284    0.00164
C00C  1    0.813540    0.256913    0.609533    11.00000    0.02966    0.02742 =
         0.01966    0.00361    0.00286    0.00110
C00D  1    0.355180    0.573700    0.780842    11.00000    0.03375    0.03622 =
         0.02187    0.01263   -0.00061    0.00407
AFIX  43
H00D  2    0.342701    0.494373    0.775752    11.00000   -1.20000
AFIX   0
C00E  1    0.688717    0.091402    0.780956    11.00000    0.03087    0.02450 =
         0.03026    0.01300    0.00553    0.00129
C00F  1    0.736372    0.289913    0.543003    11.00000    0.04123    0.02914 =
         0.02131    0.00574    0.00342    0.00298
AFIX  43
H00F  2    0.697360    0.360146    0.562818    11.00000   -1.20000
AFIX   0
C00G  1    0.750768    0.595559    0.950253    11.00000    0.03686    0.02623 =
         0.02122   -0.00056   -0.00535    0.00377
AFIX  23
H00B  2    0.824088    0.636211    1.004135    11.00000   -1.20000
H00C  2    0.653682    0.607350    0.972530    11.00000   -1.20000
AFIX   0
C00H  1    0.252012    0.745890    0.796793    11.00000    0.03955    0.05582 =
         0.02555    0.01705    0.00414    0.02424
AFIX  43
H00H  2    0.169684    0.784485    0.802689    11.00000   -1.20000
AFIX   0
C00I  1    0.387296    0.805131    0.795423    11.00000    0.04895    0.03373 =
         0.02252    0.00782    0.00020    0.01736
AFIX  43
H00I  2    0.398457    0.884464    0.800608    11.00000   -1.20000
AFIX   0
C00J  1    0.748799    0.291360    0.953773    11.00000    0.04018    0.03227 =
         0.02403    0.01301   -0.00917   -0.00023
AFIX  23
H00E  2    0.722793    0.253312    1.001570    11.00000   -1.20000
H00G  2    0.849691    0.281833    0.938815    11.00000   -1.20000
AFIX   0
C00K  1    0.507158    0.748080    0.786416    11.00000    0.03640    0.02901 =
         0.02524    0.00532    0.00065    0.00324
AFIX  43
H00K  2    0.600372    0.788561    0.784968    11.00000   -1.20000
AFIX   0
C00L  1    0.963859    0.351269    0.746107    11.00000    0.03018    0.03840 =
         0.02964    0.00848    0.00664    0.00543
AFIX  43
H00L  2    1.036361    0.321380    0.706314    11.00000   -1.20000
AFIX   0
C00M  1    0.447808    0.122262    0.955575    11.00000    0.04298    0.03352 =
         0.02862    0.01292    0.00602    0.00834
AFIX  43
H00M  2    0.534937    0.121307    0.989997    11.00000   -1.20000
AFIX   0
C00N  1    0.776213    0.643743    0.869530    11.00000    0.03332    0.02119 =
         0.03178    0.00250   -0.00457    0.00133
AFIX  23
H00J  2    0.877401    0.640897    0.852473    11.00000   -1.20000
H00N  2    0.759688    0.725172    0.889066    11.00000   -1.20000
AFIX   0
C00O  1    0.735559    0.419021    0.992687    11.00000    0.03584    0.03769 =
         0.01695    0.00892   -0.00575   -0.00200
AFIX  23
H00O  2    0.637684    0.428477    1.014403    11.00000   -1.20000
H00P  2    0.807666    0.458247    1.047556    11.00000   -1.20000
AFIX   0
C00P  1    0.875788    0.595651    0.656712    11.00000    0.03400    0.03386 =
         0.03682    0.00818    0.00624    0.00688
AFIX  43
H00Q  2    0.938129    0.590783    0.706652    11.00000   -1.20000
AFIX   0
C00Q  1    0.235803    0.631260    0.789663    11.00000    0.02992    0.05216 =
         0.03244    0.02045    0.00070    0.00912
AFIX  43
H00R  2    0.142259    0.591081    0.790775    11.00000   -1.20000
AFIX   0
C00R  1    0.190723    0.076001    0.928564    11.00000    0.04243    0.03700 =
         0.04180    0.00820    0.01668   -0.00426
AFIX  43
H00S  2    0.100973    0.042453    0.943331    11.00000   -1.20000
AFIX   0
C00S  1    0.325108    0.173504    0.835739    11.00000    0.03413    0.05232 =
         0.02993    0.01781   -0.00488   -0.00622
AFIX  43
H00T  2    0.326687    0.208705    0.787473    11.00000   -1.20000
AFIX   0
C00T  1    0.498707    0.295642    0.681987    11.00000    0.03336    0.02773 =
         0.02469    0.01271   -0.00101    0.00288
C00U  1    0.801519    0.049164    0.815260    11.00000    0.02789    0.03690 =
         0.05130    0.01687   -0.00327    0.00177
AFIX  43
H00U  2    0.846508    0.088624    0.877387    11.00000   -1.20000
AFIX   0
C00V  1    0.622487    0.029810    0.690598    11.00000    0.05505    0.03003 =
         0.03334    0.00496   -0.00278    0.01107
AFIX  43
H00V  2    0.543841    0.056482    0.666138    11.00000   -1.20000
AFIX   0
C00W  1    0.716125    0.221527    0.448646    11.00000    0.05229    0.04942 =
         0.02018    0.00669    0.00011    0.00516
AFIX  43
H00W  2    0.663114    0.245116    0.404321    11.00000   -1.20000
AFIX   0
C00X  1    0.317451    0.075395    0.977917    11.00000    0.05666    0.03726 =
         0.03419    0.01545    0.01571    0.00707
AFIX  43
H00X  2    0.315116    0.042516    1.027640    11.00000   -1.20000
AFIX   0
C00Y  1    0.868092    0.153432    0.578477    11.00000    0.05097    0.03963 =
         0.03246    0.00391   -0.00345    0.01656
AFIX  43
H00Y  2    0.919203    0.128351    0.622652    11.00000   -1.20000
AFIX   0
C00Z  1    0.844000    0.614021    0.502646    11.00000    0.07537    0.04007 =
         0.03814    0.01488    0.02866    0.00900
AFIX  43
H00Z  2    0.883741    0.623428    0.447243    11.00000   -1.20000
AFIX   0
C010  1    0.933410    0.610168    0.576364    11.00000    0.04329    0.03647 =
         0.06077    0.01103    0.02614    0.00393
AFIX  43
H010  2    1.035218    0.617504    0.572132    11.00000   -1.20000
AFIX   0
C011  1    0.698351    0.604340    0.509097    11.00000    0.06929    0.04197 =
         0.03034    0.01738    0.00693    0.01400
AFIX  43
H011  2    0.636587    0.605793    0.457540    11.00000   -1.20000
AFIX   0
C012  1    0.849037   -0.050019    0.759683    11.00000    0.03367    0.02936 =
         0.08773    0.01745    0.00698    0.00892
AFIX  43
H012  2    0.926702   -0.077974    0.783886    11.00000   -1.20000
AFIX   0
C013  1    0.194326    0.125633    0.857317    11.00000    0.03424    0.05980 =
         0.04287    0.01843   -0.00286   -0.00989
AFIX  43
H013  2    0.106922    0.126780    0.823272    11.00000   -1.20000
AFIX   0
C014  1    0.670180   -0.069612    0.636344    11.00000    0.07504    0.02934 =
         0.04214    0.00228    0.00731    0.00357
AFIX  43
H014  2    0.623170   -0.111603    0.575224    11.00000   -1.20000
AFIX   0
C015  1    0.771995    0.119599    0.418264    11.00000    0.05752    0.05540 =
         0.02406   -0.00802    0.00311    0.01017
AFIX  43
H015  2    0.757864    0.072975    0.353305    11.00000   -1.20000
AFIX   0
C016  1    0.848402    0.085883    0.482742    11.00000    0.06649    0.04399 =
         0.04052   -0.00872    0.00159    0.02328
AFIX  43
H016  2    0.888153    0.016041    0.462012    11.00000   -1.20000
AFIX   0
C017  1    0.785243   -0.108299    0.670136    11.00000    0.05037    0.02547 =
         0.07804    0.00768    0.02404    0.00704
AFIX  43
H017  2    0.820296   -0.175072    0.631592    11.00000   -1.20000
AFIX   0
H     2    0.503881    0.395840    0.824243    11.00000    0.07098
H006  2    0.843808    0.467801    0.904878    11.00000    0.00866
HKLF 4


REM  jlak1_a.res in P-1
REM wR2 = 0.1017, GooF = S = 1.028, Restrained GooF = 1.028 for all data
REM R1 = 0.0522 for 5745 Fo > 4sig(Fo) and 0.0850 for all 7555 data
REM 396 parameters refined using 0 restraints

END

WGHT      0.0524      0.5402

REM Highest difference peak  1.404,  deepest hole -0.557,  1-sigma level  0.097
Q1    1   0.7166  0.4152  0.7792  11.00000  0.05    1.40
Q2    1   0.5520  0.3166  0.7862  11.00000  0.05    1.18
Q3    1   0.5378  0.3994  0.7792  11.00000  0.05    0.95
Q4    1   0.5387  0.1968  0.8625  11.00000  0.05    0.78
Q5    1   0.6634  0.2970  0.7853  11.00000  0.05    0.70
;
_shelx_res_checksum              40682
_shelx_hkl_file                  
;
   0   0   2 4520.72  171.06
   0   0  -2 4496.04  171.05
   0   0   2 4358.59  171.16
   0   0   2 4350.79  171.06
   0   0  -2 4538.09  171.04
   0   0   3 3042.31  117.16
   0   0   3 3086.23  117.35
   0   0   3 2995.89  117.20
   0   0   4 1258.40   50.37
   0   0   4 1297.17   50.62
   0   0   4 1290.20   50.57
   0   0  -5 4424.98  175.33
   0   0   5 4584.39  175.37
   0   0   5 4607.63  175.69
   0   0   5 4581.93  175.43
   0   0  -6   -2.58    8.09
   0   0   6   -1.16    7.19
   0   0  -6    7.30    7.04
   0   0   6    4.25    8.35
   0   0   6    8.22    7.45
   0   0  -7 1838.09   70.93
   0   0   7 1807.22   70.84
   0   0   7 1774.91   70.88
   0   0  -7 1824.06   70.86
   0   0   7 1776.52   71.18
   0   0   7 1725.98   70.91
   0   0   7 1797.92   70.95
   0   0   7 1776.47   70.58
   0   0  -8   43.95    9.64
   0   0   8   44.61    9.06
   0   0   8   36.88    9.89
   0   0  -8   31.03    8.94
   0   0   8   32.60    9.23
   0   0   8   43.18    9.72
   0   0   8   40.45    9.32
   0   0   8   34.06    9.05
   0   0   9  973.93   40.25
   0   0  -9  953.06   40.04
   0   0   9  950.56   40.38
   0   0   9 1019.70   41.02
   0   0   9  936.24   40.41
   0   0   9  928.81   40.37
   0   0   9  958.00   39.79
   0   0  10   50.37   11.33
   0   0 -10   58.36   10.86
   0   0  10   58.14   11.91
   0   0  10   59.86   11.85
   0   0  10   66.78   11.99
   0   0  10   52.91   11.38
   0   0  10   65.91   10.83
   0   0  11 1274.01   52.25
   0   0  11 1265.36   52.49
   0   0 -11 1265.99   52.18
   0   0  11 1207.43   53.04
   0   0  11 1204.82   52.45
   0   0  11 1225.19   51.74
   0   0  11 1347.47   52.66
   0   0  12  187.99   16.02
   0   0  12  178.46   16.81
   0   0  12  196.90   16.45
   0   0 -12  209.06   16.05
   0   0  12  188.87   16.80
   0   0  12  177.03   17.54
   0   0  12  183.18   16.45
   0   0  12  174.68   15.09
   0   0  13  322.60   22.55
   0   0 -13  376.32   21.84
   0   0  13  355.30   22.90
   0   0  13  381.40   22.59
   0   0  13  371.46   24.27
   0   0  13  379.36   21.17
   0   0  13  315.89   23.46
   0   0  14  535.25   31.36
   0   0 -14  545.79   28.15
   0   0  14  532.09   30.19
   0   0  14  535.28   32.79
   0   0  14  508.45   32.55
   0   0  15   41.00   25.93
   0   0 -15   67.20   16.41
   0   0  15   21.44   28.24
   0   0  15   54.13   27.12
   0   0  16  352.22   43.28
   0   0 -16  350.54   24.12
   0   0  16  332.05   44.06
   0   0  16  253.01   41.83
   0   0  17   15.22   53.88
   0   0  17    1.44   52.18
   0   0  18  120.43   65.51
   0   0  18  311.62   64.61
   0  -1  18   62.02   59.73
   0  -1  18   43.24   63.96
   0  -1  18   14.52   58.03
   0  -1  17  105.76   48.21
   0   1 -17   97.03   20.07
   0  -1  17  146.18   50.52
   0  -1  17  135.36   48.23
   0  -1  16  122.79   36.35
   0   1 -16   76.21   18.43
   0  -1  16   94.83   36.86
   0  -1  16  114.52   35.47
   0  -1  15   24.17   24.24
   0   1 -15   38.62   16.30
   0  -1  15   59.22   25.70
   0  -1  14  714.93   37.39
   0  -1  14  763.03   36.68
   0   1 -14  719.66   35.23
   0  -1  14  777.29   38.64
   0  -1  14  707.83   33.95
   0  -1  13   17.91   14.67
   0  -1  13    5.75   15.02
   0   1 -13   14.51   13.63
   0  -1  13   38.24   14.88
   0  -1  13   13.53   15.14
   0  -1  13   34.12   12.57
   0  -1  12  314.92   20.11
   0   1 -12  326.06   20.09
   0  -1  12  352.38   21.21
   0  -1  12  365.40   21.44
   0  -1  12  316.42   20.71
   0  -1  12  333.61   20.43
   0  -1  12  333.48   18.80
   0  -1  11  186.43   15.24
   0  -1  11  170.21   15.84
   0   1 -11  202.16   14.74
   0  -1  11  191.89   16.05
   0  -1  11  180.91   15.29
   0  -1  11  209.71   14.13
   0  -1  11  169.94   15.05
   0  -1  10   86.70   11.65
   0   1 -10   72.88   11.92
   0   1 -10   66.22   11.62
   0  -1  10   80.24   12.45
   0  -1  10   67.89   12.13
   0  -1  10   57.47   11.48
   0  -1  10   77.56   11.77
   0  -1  10   81.92   10.47
   0  -1   9  884.52   38.81
   0   1  -9  962.77   38.99
   0   1  -9  909.50   38.71
   0  -1   9  939.50   39.08
   0  -1   9  950.53   39.32
   0  -1   9  885.44   38.91
   0  -1   9  882.64   38.64
   0  -1   9  921.76   38.14
   0  -1   8  349.23   17.65
   0   1  -8  331.15   17.84
   0   1  -8  342.74   17.49
   0  -1   8  371.83   18.28
   0  -1   8  336.31   17.84
   0  -1   8  343.41   17.99
   0  -1   8  321.04   16.89
   0  -1   8  352.41   17.68
   0   1  -7  671.00   29.23
   0  -1   7  690.82   28.91
   0  -1   7  685.93   29.29
   0  -1   7  647.96   28.96
   0  -1   7  699.95   29.41
   0  -1   7  667.77   28.85
   0  -1   7  665.15   28.28
   0  -1   6  203.47   11.74
   0  -1   6  183.46   12.44
   0  -1   6  186.67   11.76
   0  -1   6  191.77   12.21
   0  -1   6  196.97   11.22
   0  -1   6  193.24   11.84
   0  -1   5  236.86   12.42
   0  -1   5  231.01   13.11
   0  -1   5  240.56   12.66
   0  -1   5  231.42   13.24
   0  -1   5  225.45   12.65
   0  -1   5  250.26   12.12
   0   1  -4 1563.89   63.16
   0  -1   4 1697.30   63.13
   0  -1   4 1624.89   63.24
   0   1  -4 1575.29   63.09
   0  -1   4 1545.74   63.29
   0  -1   4 1626.23   62.76
   0   1  -4 1642.27   63.00
   0  -1   4 1600.42   63.11
   0  -1   3  339.47   14.95
   0   1  -3  342.51   15.31
   0   1  -3  306.12   14.90
   0  -1   3  328.86   15.29
   0  -1   3  345.37   15.03
   0  -1   3  363.15   14.99
   0  -1   3  354.87   14.69
   0   1  -3  360.36   14.75
   0   1  -2   18.36    4.34
   0  -1   2   17.64    4.14
   0  -1   2   18.33    4.49
   0   1  -2   14.11    3.63
   0  -1   2   19.87    3.96
   0   1  -2   18.24    3.86
   0  -1   2   24.73    3.84
   0  -1   2   20.72    3.80
   0   1  -2   22.08    3.25
   0  -1   1 1696.54   64.19
   0   1  -1 1641.97   64.17
   0   1  -1 1620.04   64.18
   0  -1   1 1686.10   64.18
   0   1  -1 1680.53   64.11
   0  -1   1 1654.71   64.10
   0   1  -1 1685.72   64.15
   0  -1   1 1667.64   64.13
   0   1   0 2601.40  104.89
   0   1   0 2846.63  104.84
   0   1   1 1152.85   43.78
   0  -1  -1 1104.37   43.77
   0   1   2 3915.32  151.27
   0   1   2 3974.44  151.30
   0   1   2 3876.90  151.46
   0   1   2 4027.40  151.68
   0  -1  -3  580.09   24.10
   0   1   3  620.55   24.01
   0   1   3  622.12   24.23
   0   1   3  627.71   24.45
   0   1   3  539.85   24.66
   0  -1  -4 1358.27   53.53
   0   1   4 1374.88   53.45
   0   1   4 1359.20   53.54
   0  -1  -4 1361.42   53.47
   0   1   4 1381.86   53.85
   0   1   4 1361.96   53.95
   0  -1  -5  849.99   34.17
   0   1   5  866.88   34.07
   0  -1  -5  846.08   34.07
   0   1   5  832.96   34.23
   0   1   5  848.32   34.49
   0   1   5  820.43   34.58
   0  -1  -6  444.73   20.09
   0   1   6  439.20   19.63
   0   1   6  436.39   20.14
   0  -1  -6  461.05   19.78
   0   1   6  453.28   20.56
   0   1   6  451.13   20.40
   0   1   7 1032.94   41.38
   0   1   7  968.37   41.35
   0  -1  -7 1042.63   41.33
   0   1   7 1045.74   41.97
   0   1   7  987.82   41.82
   0   1   8   30.32    8.72
   0   1   8   47.83    9.49
   0  -1  -8   45.81    8.47
   0   1   8   48.80    9.64
   0   1   8   35.17    9.35
   0   1   8   40.71    8.91
   0   1   9  352.45   18.36
   0  -1  -9  361.22   18.29
   0   1   9  375.74   18.82
   0   1   9  378.57   19.49
   0   1   9  343.97   18.86
   0   1   9  351.28   19.03
   0   1  10   65.13   11.22
   0   1  10   63.65   11.98
   0   1  10   69.26   11.11
   0  -1 -10   76.79   10.96
   0   1  10   59.25   11.86
   0   1  10   61.52   12.22
   0   1  10   61.19   12.07
   0   1  10   69.30   12.00
   0   1  11  377.92   21.44
   0   1  11  411.27   21.48
   0  -1 -11  422.16   21.42
   0   1  11  428.43   22.13
   0   1  11  387.17   21.96
   0   1  11  436.70   22.38
   0   1  11  376.41   22.13
   0   1  11  387.93   21.33
   0   1  11  437.52   22.33
   0   1  12   49.82   13.28
   0   1  12   52.39   14.22
   0  -1 -12   35.53   12.46
   0   1  12   51.54   13.03
   0   1  12   42.15   14.31
   0   1  12   61.04   14.54
   0   1  12   47.31   13.36
   0   1  12   49.29   14.02
   0   1  13  266.41   20.83
   0  -1 -13  269.24   18.80
   0   1  13  273.82   20.37
   0   1  13  289.50   19.28
   0   1  13  283.31   23.05
   0   1  13  264.06   22.59
   0   1  14    4.16   20.44
   0  -1 -14    5.19   14.26
   0   1  14    6.28   18.95
   0   1  14   -9.76   22.77
   0   1  14  -16.78   22.77
   0   1  15   74.18   29.55
   0   1  15   94.82   33.28
   0   1  15   99.05   31.81
   0   1  16   91.75   45.71
   0   1  16  112.05   44.25
   0   1  17  107.18   57.96
   0   1  17  105.91   57.08
   0   1  18  331.10   70.29
   0  -2  19    6.41   68.58
   0  -2  18   69.39   58.13
   0   2 -18   79.87   21.12
   0  -2  18   45.47   59.19
   0  -2  18   64.83   56.59
   0  -2  17   27.90   45.97
   0  -2  17   90.08   45.72
   0   2 -17   21.39   18.90
   0  -2  16   46.94   33.02
   0  -2  16   93.67   33.34
   0   2 -16   51.03   18.23
   0  -2  15   49.82   23.46
   0   2 -15   68.44   17.07
   0  -2  15   76.03   24.40
   0  -2  14   37.00   18.91
   0  -2  14   24.57   17.18
   0   2 -14   38.74   15.59
   0  -2  14   68.56   19.46
   0  -2  14   10.07   13.82
   0  -2  13  232.04   18.90
   0  -2  13  226.95   19.41
   0   2 -13  257.37   18.50
   0  -2  13  217.65   19.48
   0  -2  13  212.47   16.73
   0  -2  12   88.52   13.88
   0  -2  12   85.22    8.66
   0   2 -12   84.31   13.51
   0  -2  12  107.68   15.07
   0  -2  12   91.70   14.26
   0  -2  12   91.77   14.13
   0  -2  12   91.36   12.28
   0  -2  12   82.71   13.78
   0   2 -11  212.27   15.56
   0  -2  11  163.98   10.46
   0  -2  11  177.39   14.97
   0  -2  11  184.41   16.02
   0   2 -11  180.22   14.85
   0  -2  11  175.95   15.62
   0  -2  11  181.10   15.44
   0  -2  11  173.96   13.40
   0  -2  11  188.56   15.24
   0  -2  10   34.03   10.37
   0  -2  10   26.23    6.39
   0   2 -10   24.34   11.63
   0  -2  10   29.67   12.11
   0   2 -10   40.63   10.88
   0  -2  10   22.43   11.01
   0  -2  10   29.76   11.33
   0  -2  10   28.40    9.50
   0  -2  10   38.17   11.10
   0   2  -9    6.35   10.78
   0  -2   9    4.78    5.57
   0  -2   9    8.13    9.48
   0  -2   9    6.62   10.73
   0  -2   9    7.85   10.26
   0  -2   9    6.55    9.42
   0  -2   9    9.04    8.79
   0  -2   9    0.29    9.70
   0  -2   8  498.21   20.61
   0  -2   8  512.10   23.27
   0  -2   8  494.56   23.67
   0  -2   8  495.54   23.39
   0  -2   8  534.64   23.74
   0  -2   8  484.61   22.26
   0  -2   8  498.06   23.20
   0  -2   7  310.76   13.11
   0  -2   7  287.05   15.70
   0  -2   7  304.98   16.25
   0  -2   7  304.02   16.22
   0  -2   7  297.52   16.02
   0  -2   7  297.07   15.20
   0   2  -7  310.35   14.49
   0  -2   7  281.61   15.79
   0  -2   6   18.20    7.72
   0   2  -6   19.76    9.06
   0  -2   6   24.89    4.29
   0   2  -6   19.54    7.39
   0  -2   6   14.76    8.88
   0  -2   6   11.06    7.39
   0  -2   6    8.01    7.88
   0   2  -6    7.66    6.25
   0  -2   6   14.11    7.95
   0  -2   6    8.68    7.36
   0   2  -6   11.15    6.48
   0  -2   5   43.36    4.39
   0   2  -5   46.74    9.13
   0  -2   5   46.22    7.25
   0   2  -5   51.36    7.34
   0  -2   5   40.58    8.96
   0  -2   5   42.83    8.23
   0  -2   5   59.04    7.38
   0   2  -5   60.85    6.81
   0  -2   5   39.21    7.03
   0  -2   5   36.40    8.10
   0   2  -4   85.95    4.76
   0   2  -4   87.15    8.60
   0  -2   4   81.01    4.98
   0  -2   4   87.92    7.73
   0   2  -4   86.23    7.53
   0  -2   4   88.08    8.77
   0  -2   4   87.32    8.44
   0   2  -4   84.06    7.24
   0  -2   4   98.90    7.67
   0  -2   3  611.36   23.11
   0   2  -3  509.67   21.82
   0   2  -3  607.14   23.31
   0   2  -3  551.57   23.05
   0  -2   3  623.25   23.36
   0  -2   3  544.96   23.02
   0  -2   3  547.45   21.91
   0  -2   3  597.03   22.69
   0  -2   2  150.87    8.35
   0   2  -2  165.58    8.95
   0   2  -2  166.73    8.30
   0  -2   2  170.19    8.94
   0  -2   2  161.86    8.49
   0   2  -2  159.67    8.19
   0   2  -2  182.48    8.06
   0   2  -1  218.47   10.82
   0   2  -1  223.38   10.61
   0  -2   1  249.49   11.08
   0   2  -1  274.27   10.51
   0   2  -1  272.24   10.92
   0   2  -1  250.78   10.91
   0  -2   1  265.18   11.00
   0  -2   0   34.81    5.09
   0   2   0   23.87    4.68
   0  -2   0   25.47    4.38
   0   2   0   30.97    4.11
   0   2   1    5.93    5.30
   0   2   1    7.20    4.54
   0   2   2  246.56   10.53
   0  -2  -2  268.23   11.14
   0   2   2  244.15   11.05
   0   2   2  257.08   11.94
   0   2   3 3033.78  118.73
   0  -2  -3 3134.48  118.74
   0   2   3 3046.37  118.75
   0   2   3 3089.54  119.11
   0  -2  -3 3091.36  119.06
   0   2   3 3180.89  119.59
   0   2   4 1320.35   52.34
   0   2   4 1295.25   52.40
   0  -2  -4 1368.57   52.39
   0   2   4 1343.67   52.89
   0  -2  -4 1405.08   52.86
   0   2   4 1330.56   53.24
   0   2   5  465.88   20.33
   0   2   5  492.96   20.47
   0  -2  -5  503.77   20.50
   0   2   5  496.74   21.29
   0   2   5  478.06   21.45
   0   2   6  325.83   17.10
   0  -2  -6  428.92   17.45
   0   2   6  385.09   17.33
   0   2   6  406.49   18.20
   0   2   6  398.50   18.56
   0   2   7  254.04   14.01
   0   2   7  320.07   14.46
   0  -2  -7  263.10   14.17
   0   2   7  284.10   15.23
   0   2   7  287.13   15.31
   0   2   8  616.39   27.86
   0   2   8  633.60   27.60
   0  -2  -8  667.75   27.75
   0   2   8  704.20   28.01
   0   2   8  609.66   28.26
   0   2   8  664.41   28.86
   0   2   8  621.73   28.73
   0   2   9  367.51   18.37
   0   2   9  358.72   18.06
   0  -2  -9  373.75   18.41
   0   2   9  395.66   18.96
   0   2   9  357.09   19.79
   0   2   9  373.11   19.13
   0   2   9  372.24   19.79
   0   2  10   -5.11   10.14
   0  -2 -10    1.72    9.69
   0   2  10    0.57    8.79
   0   2  10   -7.13   11.09
   0   2  10    4.63   11.91
   0   2  10   -0.33   10.96
   0   2  10    4.53   11.18
   0   2  11  271.22   16.86
   0  -2 -11  267.87   16.60
   0   2  11  266.68   15.91
   0   2  11  271.23   17.56
   0   2  11  262.03   18.00
   0   2  11  254.67   17.83
   0   2  11  224.11   18.20
   0   2  12  152.52   15.29
   0   2  12  137.95   15.67
   0   2  12  131.70   13.10
   0  -2 -12  153.25   14.17
   0   2  12  133.21   17.34
   0   2  12  126.22   15.57
   0   2  12  153.18   17.57
   0   2  13  104.05   17.71
   0   2  13  105.83   20.62
   0   2  13  123.79   21.56
   0   2  14   47.42   21.73
   0   2  14   33.06   25.31
   0   2  14   45.05   26.88
   0   2  15  227.18   43.11
   0   2  15  163.39   38.94
   0   2  16   38.97   49.19
   0   2  16   93.74   50.61
   0   2  17  191.81   61.69
   0  -3  19   49.10   67.67
   0  -3  18  117.03   56.60
   0  -3  18  136.71   56.79
   0   3 -18  109.49   22.25
   0  -3  17   -3.91   44.20
   0  -3  17   55.65   41.52
   0   3 -17   17.19   18.96
   0  -3  16  145.91   31.39
   0  -3  16  282.01   33.11
   0   3 -16  194.80   21.08
   0  -3  15   58.64   23.65
   0   3 -15   33.56   16.45
   0  -3  15   61.97   23.54
   0  -3  14   75.07   18.47
   0   3 -14  110.93   16.43
   0  -3  14   90.78   18.70
   0  -3  14   42.40   14.35
   0  -3  13  255.90   19.98
   0   3 -13  299.14   19.51
   0  -3  13  283.37   20.38
   0  -3  13  277.45   20.53
   0  -3  13  225.72   17.65
   0   3 -12  716.82   31.96
   0  -3  12  708.22   31.79
   0  -3  12  615.30   26.66
   0  -3  12  691.59   32.01
   0   3 -12  706.15   31.62
   0  -3  12  666.13   31.38
   0  -3  12  689.59   32.27
   0  -3  12  593.06   29.76
   0  -3  12  667.89   31.09
   0  -3  11  835.96   35.16
   0  -3  11  941.71   39.38
   0   3 -11  980.70   39.38
   0  -3  11  935.73   39.38
   0  -3  11  915.54   39.18
   0  -3  11  928.13   39.82
   0  -3  11  885.66   37.72
   0  -3  11  844.00   38.56
   0  -3  10   24.93    5.49
   0  -3  10   40.62   11.29
   0  -3  10   27.43   12.21
   0  -3  10   14.98   11.08
   0  -3  10   20.68   11.29
   0  -3  10   15.36    9.62
   0  -3  10   24.26   10.88
   0  -3   9 1329.25   53.57
   0  -3   9 1253.04   50.74
   0  -3   9 1369.92   53.85
   0  -3   9 1384.22   54.10
   0  -3   9 1304.99   53.58
   0  -3   9 1281.55   52.59
   0  -3   9 1314.03   53.38
   0   3  -9 1347.42   52.48
   0   3  -8  147.93   12.84
   0  -3   8  141.38    7.78
   0  -3   8  188.05   12.01
   0   3  -8  135.47   11.87
   0  -3   8  150.21   12.99
   0  -3   8  150.70   12.15
   0  -3   8  168.19   11.94
   0  -3   8  135.67   11.06
   0   3  -8  151.87    9.87
   0   3  -8  158.95   11.21
   0  -3   7  852.02   35.78
   0  -3   7  938.06   38.15
   0   3  -7  929.58   38.39
   0   3  -7  964.97   38.39
   0  -3   7  919.03   38.61
   0  -3   7  940.17   38.25
   0  -3   7  968.21   38.34
   0   3  -7  973.38   37.23
   0  -3   7  940.24   37.40
   0   3  -7  912.10   37.82
   0  -3   6  275.47   13.68
   0   3  -6  264.07   14.84
   0  -3   6  229.29   14.39
   0   3  -6  283.97   14.11
   0  -3   6  265.82   13.90
   0  -3   6  251.37   14.01
   0  -3   6  235.04   10.92
   0   3  -6  246.36   12.96
   0   3  -6  271.51   12.63
   0  -3   6  258.07   13.21
   0   3  -5  139.05    9.84
   0  -3   5  150.52   11.10
   0   3  -5  134.25    6.63
   0  -3   5  121.92    9.33
   0   3  -5  119.23   10.72
   0   3  -5  132.11    8.84
   0   3  -5  125.60    8.53
   0  -3   5  127.70    6.83
   0  -3   5  144.58    9.25
   0  -3   4 2713.87  112.43
   0   3  -4 2908.04  112.48
   0   3  -4 2951.80  111.44
   0  -3   4 2881.46  112.43
   0   3  -4 2890.65  112.52
   0  -3   4 2938.45  112.08
   0   3  -3 1141.06   44.13
   0   3  -3 1108.00   43.92
   0  -3   3 1118.05   43.88
   0   3  -3 1089.32   43.27
   0   3  -2 6889.53  261.17
   0   3  -2 7065.52  261.16
   0   3  -2 6246.17  261.18
   0  -3   2 6910.85  261.24
   0   3  -2 6986.86  261.08
   0  -3   2 6694.53  261.27
   0  -3   1    2.11    4.26
   0   3  -1    1.92    4.80
   0  -3   1    9.96    4.63
   0   3  -1    5.48    4.02
   0  -3   1    6.89    4.04
   0   3  -1    9.25    4.08
   0   3  -1    2.81    4.74
   0  -3   1   11.33    6.54
   0   3  -1    6.08    5.22
   0  -3   0 1076.56   41.96
   0   3   0 1072.37   40.77
   0   3   0 1034.76   41.75
   0   3   0 1005.21   41.45
   0   3   1  275.65   11.24
   0   3   1  265.92   12.94
   0  -3  -1  278.26   13.49
   0   3   1  254.12   12.39
   0  -3  -2  383.25   16.03
   0   3   2  367.96   17.51
   0   3   2  395.41   16.07
   0   3   2  408.07   17.19
   0   3   3  691.19   28.05
   0   3   3  728.46   28.07
   0   3   3  690.72   28.11
   0   3   3  701.14   29.84
   0   3   3  752.63   28.69
   0  -3  -3  732.59   28.76
   0   3   3  727.56   29.60
   0  -3  -3  744.37   29.78
   0   3   4  320.36   13.01
   0   3   4  280.94   13.11
   0   3   4  266.25   13.20
   0   3   4  303.68   13.87
   0  -3  -4  309.13   14.08
   0   3   4  318.01   14.87
   0  -3  -4  340.48   15.57
   0   3   5  483.85   20.07
   0   3   5  464.61   20.29
   0  -3  -5  507.46   20.13
   0   3   5  453.41   20.19
   0   3   5  506.87   21.10
   0   3   5  494.16   21.87
   0   3   6  174.65    9.62
   0   3   6  173.88   10.40
   0   3   6  166.94    9.96
   0  -3  -6  194.56    9.95
   0   3   6  188.15   11.39
   0   3   6  190.44   12.27
   0   3   7  152.67   10.00
   0  -3  -7  193.23   10.44
   0   3   7  179.53   10.88
   0   3   7  162.55   10.15
   0   3   7  175.16   11.84
   0   3   7  172.84   12.45
   0   3   8  320.02   15.85
   0   3   8  319.14   16.12
   0   3   8  294.80   16.26
   0  -3  -8  346.37   15.94
   0   3   8  352.90   17.52
   0   3   8  302.41   16.23
   0   3   8  306.47   17.68
   0   3   9   38.32    8.85
   0  -3  -9    8.39    8.35
   0   3   9   18.78   10.03
   0   3   9   20.73    9.39
   0   3   9   12.59    8.75
   0   3   9   19.78   10.43
   0   3   9   25.56   11.12
   0   3  10  349.19   17.31
   0   3  10  303.62   17.38
   0   3  10  316.00   17.74
   0   3  10  309.55   19.03
   0   3  10  288.80   17.55
   0   3  10  281.47   19.00
   0   3  11   52.73   11.64
   0   3  11   14.94   12.32
   0   3  11   11.04   11.76
   0   3  11   24.63   13.26
   0   3  11   26.63   14.04
   0   3  12  104.74   14.24
   0   3  12   69.45   14.38
   0   3  12   59.71   16.93
   0   3  12   67.99   18.80
   0   3  13   70.32   21.63
   0   3  13   41.74   23.27
   0   3  14  114.12   30.76
   0   3  14   52.47   33.74
   0   3  15   45.37   46.05
   0   3  16    0.71   56.33
   0   3  17  -20.29   68.10
   0  -4  19   65.39   66.74
   0  -4  18  271.28   56.80
   0  -4  18  210.12   52.82
   0  -4  17  -21.39   40.84
   0  -4  17   35.70   38.06
   0   4 -17   -8.83   18.88
   0  -4  16  238.06   32.46
   0  -4  16  200.06   30.90
   0   4 -16  231.54   22.11
   0  -4  15   35.05   22.77
   0   4 -15   32.20   16.55
   0  -4  15   39.44   21.52
   0  -4  14  396.47   26.73
   0   4 -14  478.84   25.86
   0  -4  14  430.91   26.59
   0  -4  14  381.05   22.83
   0  -4  13   93.21   15.46
   0  -4  13  113.99   16.50
   0  -4  13   71.94   16.13
   0  -4  13   87.06   13.65
   0  -4  12  265.53   18.38
   0  -4  12  224.11   11.39
   0  -4  12  342.75   20.01
   0  -4  12  267.83   18.65
   0  -4  12  262.39   19.11
   0  -4  12  248.18   16.42
   0  -4  11  472.72   23.28
   0  -4  11  492.78   24.24
   0  -4  11  474.12   23.99
   0  -4  11  460.81   23.39
   0  -4  11  388.65   17.83
   0   4 -11  450.62   20.94
   0  -4  11  495.63   21.78
   0  -4  10  728.83   31.59
   0  -4  10  698.46   31.80
   0   4 -10  736.60   31.55
   0  -4  10  733.40   32.06
   0  -4  10  705.84   31.35
   0  -4  10  731.28   29.98
   0   4 -10  694.90   29.61
   0  -4  10  637.62   27.17
   0   4 -10  706.81   30.84
   0   4  -9  512.47   23.73
   0  -4   9  494.47   23.34
   0  -4   9  507.31   23.78
   0   4  -9  499.50   23.13
   0  -4   9  473.44   23.12
   0  -4   9  501.95   23.55
   0  -4   9  485.73   21.88
   0   4  -9  483.38   21.23
   0  -4   9  425.77   18.98
   0   4  -9  495.20   22.48
   0  -4   8  128.29   12.11
   0   4  -8  160.10   13.23
   0   4  -8  168.31   12.62
   0  -4   8  154.98   13.14
   0  -4   8  142.02   12.30
   0   4  -8  165.53   10.42
   0   4  -8  148.96   11.28
   0  -4   8  155.99   11.27
   0  -4   8  132.67    7.49
   0  -4   7  214.72   14.81
   0   4  -7  248.39   14.01
   0   4  -7  232.31   14.89
   0  -4   7  230.72   14.06
   0   4  -7  236.74   10.35
   0   4  -7  239.68   12.98
   0  -4   7  213.85   10.50
   0  -4   7  242.87   13.21
   0   4  -7  238.65   12.59
   0   4  -6  110.85   10.21
   0   4  -6  118.86   11.28
   0   4  -6  128.26    6.83
   0  -4   6  107.94   10.54
   0  -4   6  125.74    9.78
   0   4  -6  113.59    9.10
   0   4  -6  127.08    8.98
   0   4  -5 3429.94  132.82
   0   4  -5 3564.51  134.11
   0   4  -5 3684.15  134.15
   0  -4   5 3428.47  133.59
   0   4  -5 3279.50  133.46
   0   4  -4 2012.45   79.42
   0   4  -4 2100.66   79.29
   0  -4   4 1981.17   79.16
   0  -4   4 2029.10   79.09
   0   4  -4 2015.93   78.47
   0   4  -3 1425.15   57.04
   0  -4   3 1298.23   56.81
   0   4  -3 1514.81   56.95
   0  -4   3 1488.81   57.09
   0   4  -3 1508.85   56.79
   0  -4   3 1535.52   56.90
   0  -4   3 1452.05   56.97
   0   4  -3 1382.08   56.57
   0   4  -2 1312.72   52.01
   0  -4   2 1339.01   51.94
   0  -4   2 1328.36   51.95
   0   4  -2 1301.90   51.89
   0  -4   2 1392.87   51.84
   0   4  -2 1246.59   52.17
   0  -4   2 1340.04   52.37
   0   4  -2 1316.44   51.73
   0   4  -1  495.99   21.39
   0  -4   1  529.23   21.37
   0  -4   1  533.94   21.36
   0   4  -1  461.83   21.27
   0   4  -1  542.01   22.39
   0  -4   1  552.33   22.95
   0   4  -1  527.37   21.15
   0  -4   1  567.96   21.26
   0   4  -1  552.12   22.13
   0  -4   0 3986.40  146.54
   0   4   0 3717.68  146.53
   0  -4   0 3891.14  146.50
   0   4   0 3638.79  146.49
   0  -4   0 4009.68  147.81
   0   4   0 3741.48  146.54
   0   4   0 4035.56  147.76
   0   4   0 3876.23  147.47
   0  -4  -1  389.43   18.22
   0   4   1  383.15   15.73
   0   4   1  394.93   17.72
   0  -4  -1  397.12   17.73
   0   4   1  399.09   17.25
   0   4   2   14.46    7.13
   0  -4  -2   13.25    4.17
   0   4   2   16.33    4.45
   0   4   2   15.41    6.26
   0  -4  -2   22.87    7.56
   0   4   3   19.17    5.17
   0   4   3    6.64    6.97
   0  -4  -3    6.07    5.08
   0  -4  -3   15.21    8.00
   0   4   3    4.00    7.01
   0   4   4  327.15   13.97
   0   4   4  329.52   13.99
   0   4   4  305.97   13.87
   0   4   4  357.62   14.00
   0  -4  -4  355.34   15.06
   0   4   4  345.48   15.26
   0   4   4  348.26   17.08
   0   4   4  334.70   16.42
   0  -4  -4  360.12   16.95
   0   4   5   23.31    5.07
   0   4   5   20.60    4.93
   0   4   5   15.97    5.27
   0   4   5   23.75    5.13
   0   4   5   16.30    8.28
   0   4   5   67.40    6.95
   0  -4  -5   27.13    9.22
   0   4   5   14.54    8.30
   0   4   6  328.35   15.06
   0   4   6  322.62   15.24
   0   4   6  327.05   15.07
   0   4   6  411.95   16.65
   0   4   6  329.40   17.52
   0   4   7  654.81   26.63
   0   4   7  622.29   26.37
   0   4   7  579.17   26.39
   0   4   7  705.91   27.90
   0   4   7  664.81   28.87
   0   4   8   55.31    7.63
   0   4   8   68.93    8.97
   0   4   8   37.03    8.32
   0   4   8   81.34    9.57
   0   4   8   82.85   10.69
   0   4   8   80.39   11.89
   0   4   9  702.19   29.56
   0   4   9  709.01   29.38
   0   4   9  670.40   29.50
   0   4   9  675.61   30.94
   0   4   9  696.95   30.28
   0   4   9  649.36   31.75
   0   4  10   43.41   10.07
   0   4  10   17.20   10.76
   0   4  10   36.94   12.39
   0   4  10    7.17   10.03
   0   4  10  -17.84   13.01
   0   4  11  532.61   27.08
   0   4  11  499.28   29.00
   0   4  12    9.38   17.71
   0   4  12    0.54   21.13
   0   4  13   10.51   28.35
   0   4  14  193.15   42.17
   0   4  15   67.52   52.78
   0   4  15   20.90   51.54
   0   4  16  130.88   62.72
   0   4  16  116.44   63.13
   0  -5  19  266.92   67.39
   0  -5  18  153.36   54.67
   0  -5  18  153.18   49.88
   0  -5  17  201.17   40.98
   0  -5  17  171.25   37.51
   0   5 -17  197.05   23.21
   0  -5  16  374.35   34.94
   0  -5  16  322.92   33.05
   0   5 -16  361.61   25.84
   0  -5  15   36.57   22.68
   0   5 -15   11.38   17.35
   0  -5  15    3.31   20.67
   0  -5  14  245.85   22.05
   0  -5  14  278.56   22.07
   0  -5  14  265.48   18.85
   0  -5  13   52.89   15.54
   0  -5  13   81.07   17.17
   0  -5  13   62.06   15.29
   0  -5  13   67.25   13.39
   0  -5  12   94.02   14.80
   0  -5  12   87.40   15.81
   0   5 -12   73.06   14.08
   0  -5  12   99.83   14.94
   0  -5  12  101.46   12.95
   0   5 -12   84.23   11.18
   0   5 -11   48.67   13.59
   0  -5  11   35.35   12.48
   0   5 -11   47.91   12.52
   0  -5  11   49.10   14.05
   0  -5  11   69.82   13.44
   0   5 -11   59.08    9.51
   0   5 -11   31.21   11.32
   0  -5  11   57.30   11.09
   0   5 -10 1089.20   44.89
   0  -5  10 1099.70   45.18
   0  -5  10 1023.26   44.84
   0   5 -10 1084.34   45.06
   0  -5  10 1030.48   43.28
   0   5 -10 1012.67   44.11
   0   5 -10 1010.17   43.08
   0   5  -9  272.49   16.40
   0  -5   9  261.37   17.11
   0  -5   9  249.43   16.40
   0   5  -9  249.93   16.94
   0  -5   9  262.03   14.96
   0   5  -9  255.52   14.15
   0   5  -9  246.02   14.97
   0   5  -8  609.35   27.54
   0   5  -8  639.44   28.07
   0  -5   8  573.55   27.54
   0   5  -8  609.61   24.26
   0  -5   8  588.29   26.45
   0   5  -8  588.36   26.23
   0   5  -8  608.44   26.88
   0   5  -7  630.37   27.25
   0   5  -7  598.03   24.15
   0   5  -7  636.44   26.88
   0  -5   7  591.11   25.89
   0  -5   7  576.71   26.65
   0   5  -7  579.02   26.29
   0   5  -7  568.53   25.72
   0   5  -6  713.94   29.84
   0   5  -6  667.56   27.45
   0   5  -6  711.16   29.59
   0  -5   6  675.87   28.98
   0  -5   6  678.29   29.36
   0   5  -6  668.96   28.54
   0  -5   5 3883.32  157.40
   0   5  -5 4227.06  157.58
   0   5  -5 4194.76  157.50
   0  -5   5 4119.78  157.55
   0  -5   5 4021.89  157.17
   0  -5   5 4106.66  157.31
   0   5  -5 4074.67  156.49
   0   5  -5 3910.38  157.04
   0   5  -4   68.99    8.71
   0  -5   4   83.38    8.14
   0   5  -4   71.88    7.00
   0  -5   4   73.45    8.84
   0   5  -4   60.35    8.10
   0  -5   4   74.56    8.36
   0  -5   4   72.26    8.49
   0  -5   3 5867.83  226.25
   0   5  -3 5831.15  226.20
   0   5  -3 5801.54  226.14
   0  -5   3 5921.62  226.21
   0  -5   3 5925.22  226.06
   0   5  -3 5996.75  226.07
   0  -5   3 5755.71  226.41
   0   5  -2  577.44   24.32
   0  -5   2  549.12   24.25
   0  -5   2  579.61   24.32
   0   5  -2  589.18   24.19
   0  -5   2  615.62   24.21
   0  -5   2  589.43   25.37
   0   5  -2  592.88   23.97
   0   5  -2  607.96   24.96
   0   5  -1  843.72   34.06
   0  -5   1  867.19   33.98
   0   5  -1  884.44   33.94
   0  -5   1  853.28   33.98
   0  -5   1  890.79   33.89
   0   5  -1  880.30   35.21
   0   5  -1  837.26   33.81
   0  -5   1  799.82   35.36
   0   5  -1  822.27   34.81
   0  -5   1  875.59   35.16
   0  -5   0 1542.50   57.79
   0  -5   0 1578.24   57.73
   0   5   0 1466.55   57.70
   0   5   0 1391.14   57.76
   0  -5   0 1515.43   59.54
   0   5   0 1471.18   59.40
   0   5   0 1441.36   58.98
   0  -5   0 1552.65   59.35
   0   5   1  599.19   24.37
   0  -5  -1  646.46   27.11
   0   5   1  639.77   26.58
   0   5   1  614.90   26.03
   0  -5  -1  651.40   26.50
   0   5   2  795.15   31.88
   0   5   2  737.31   29.45
   0   5   2  749.04   31.28
   0  -5  -2  742.29   31.46
   0  -5  -3   29.07    5.11
   0   5   3   53.06    5.71
   0   5   3   42.29    9.13
   0  -5  -3   37.50    8.62
   0   5   3   42.94    8.37
   0   5   4  675.40   30.03
   0   5   4  674.31   28.00
   0  -5  -4  739.22   29.87
   0   5   4  663.78   29.45
   0   5   5   -9.50    3.96
   0   5   5    3.37    4.24
   0   5   5    3.76    4.22
   0   5   5    0.83    6.57
   0   5   5   15.82    9.67
   0   5   5    7.00    8.76
   0  -5  -5   -5.44    9.58
   0   5   6  171.27    8.85
   0   5   6  142.93    8.46
   0   5   6  147.19    8.73
   0   5   6  159.84    8.72
   0   5   6  193.20   11.23
   0   5   6  172.57   13.62
   0   5   6  172.79   13.10
   0  -5  -6  190.81   13.61
   0   5   7  -22.78    6.74
   0   5   7   16.25    6.40
   0   5   7    4.39    6.63
   0   5   7  -14.95    6.35
   0   5   7   17.60    8.38
   0   5   7   12.33   11.49
   0   5   7   31.39    8.79
   0   5   7   15.96   10.49
   0   5   8  571.24   25.25
   0   5   8  611.60   25.53
   0   5   8  586.59   25.47
   0   5   8  588.47   25.42
   0   5   8  585.59   26.83
   0   5   8  700.77   27.22
   0   5   8  599.10   29.29
   0   5   8  613.43   28.90
   0   5   9  104.91   10.58
   0   5   9  132.51   10.86
   0   5   9  145.91   13.12
   0   5   9  197.03   13.49
   0   5   9  169.86   16.43
   0   5   9  154.42   15.33
   0   5  10  274.35   16.98
   0   5  10  205.83   21.11
   0   5  10  213.87   20.26
   0   5  11  288.41   26.69
   0   5  11  326.52   21.03
   0   5  11  316.93   25.80
   0   5  12   12.62   27.82
   0   5  12  -17.42   26.70
   0   5  13  228.25   40.50
   0   5  13  213.70   40.08
   0   5  14  136.42   51.79
   0   5  14   79.95   49.68
   0   5  15   47.72   60.36
   0   5  15  114.20   58.61
   0  -6  18    3.71   51.30
   0  -6  18   76.03   45.01
   0  -6  17  137.95   39.07
   0  -6  17  201.31   36.05
   0   6 -17  151.26   23.31
   0  -6  16   37.47   28.54
   0  -6  16    5.04   25.46
   0  -6  15  259.59   26.65
   0  -6  15  230.85   24.11
   0  -6  14  272.59   22.17
   0   6 -14  271.19   21.38
   0  -6  14  253.28   21.76
   0   6 -14  242.70   17.19
   0  -6  14  252.31   18.45
   0  -6  13    6.94   14.38
   0  -6  13   22.17   16.97
   0   6 -13   33.68   14.88
   0  -6  13    5.71   14.71
   0  -6  13   25.83   12.78
   0   6 -13    9.76   12.93
   0   6 -13   15.97   11.24
   0   6 -12  110.52   15.61
   0  -6  12  121.19   16.84
   0  -6  12  124.62   15.96
   0   6 -12  127.16   14.74
   0  -6  12  141.75   14.07
   0   6 -12  137.32   12.42
   0   6 -11   18.11   12.58
   0  -6  11   11.68   14.04
   0  -6  11    6.85   12.06
   0   6 -11   -1.25   13.49
   0   6 -11    1.20    9.40
   0  -6  11   14.69   11.05
   0   6 -11  -15.99   11.48
   0   6 -10  166.12   15.33
   0   6 -10  163.00   14.74
   0  -6  10  159.07   15.25
   0   6 -10  176.50   13.77
   0   6 -10  163.08   12.17
   0  -6  10  162.43   13.42
   0   6  -9  -11.64   11.75
   0   6  -9   20.56    5.13
   0   6  -9    9.25   10.55
   0  -6   9    5.55   11.09
   0  -6   9    2.36   10.54
   0  -6   9    5.99    9.60
   0   6  -9    6.43    9.54
   0   6  -9    9.13    8.84
   0   6  -8  111.71   12.65
   0   6  -8  102.98    7.38
   0   6  -8  122.47   12.28
   0  -6   8  103.84   11.47
   0  -6   8   99.21   11.72
   0   6  -8  100.64   10.75
   0  -6   8  106.73   10.81
   0   6  -8  108.02    9.91
   0   6  -7  569.62   23.72
   0   6  -7  600.59   26.69
   0  -6   7  539.62   26.03
   0  -6   7  579.98   26.58
   0   6  -7  614.87   26.30
   0  -6   7  555.93   25.41
   0  -6   7  563.26   25.96
   0  -6   7  593.92   26.02
   0   6  -7  555.38   25.13
   0   6  -6  970.91   40.58
   0  -6   6 1021.44   40.49
   0   6  -6 1022.53   40.44
   0  -6   6  993.31   40.63
   0  -6   6  946.85   39.90
   0  -6   6  982.20   40.18
   0   6  -6  944.69   39.66
   0   6  -6  934.81   38.79
   0  -6   5  624.32   27.49
   0   6  -5  637.91   27.71
   0   6  -5  663.22   27.53
   0  -6   5  634.82   27.75
   0  -6   5  640.15   27.46
   0  -6   5  658.91   27.30
   0   6  -5  600.88   27.08
   0   6  -5  618.48   26.48
   0  -6   4  458.83   20.29
   0   6  -4  451.21   20.33
   0  -6   4  466.00   20.49
   0   6  -4  442.68   20.06
   0  -6   4  440.83   19.91
   0  -6   4  439.11   20.65
   0   6  -4  421.44   19.64
   0  -6   3 1304.94   52.90
   0   6  -3 1344.73   52.99
   0  -6   3 1316.89   52.94
   0   6  -3 1325.72   52.84
   0  -6   3 1373.42   52.68
   0  -6   3 1309.21   53.53
   0   6  -3 1348.28   52.57
   0  -6   3 1314.18   53.30
   0   6  -2  319.65   14.47
   0  -6   2  318.76   14.44
   0   6  -2  308.10   14.33
   0  -6   2  312.23   14.58
   0  -6   2  301.11   14.16
   0   6  -2  286.22   13.93
   0  -6   2  335.24   16.55
   0  -6   2  335.51   15.97
   0   6  -2  308.22   15.51
   0  -6   1  383.06   16.74
   0   6  -1  394.01   16.83
   0  -6   1  383.03   16.66
   0   6  -1  403.75   16.67
   0   6  -1  365.60   16.44
   0  -6   1  414.86   16.58
   0  -6   1  382.18   19.21
   0   6  -1  389.40   18.46
   0  -6   1  428.62   18.61
   0   6  -1  395.60   18.34
   0  -6   0 1711.46   63.93
   0  -6   0 1689.82   63.87
   0  -6   0 1617.35   63.94
   0   6   0 1529.05   63.89
   0  -6   0 1714.22   66.19
   0   6   0 1718.38   66.01
   0  -6   0 1797.74   65.82
   0   6   0 1642.63   65.52
   0   6   1  655.84   27.89
   0   6   1  790.35   30.98
   0  -6  -1  765.42   31.17
   0  -6  -1  835.60   30.66
   0   6   1  756.41   30.21
   0   6   2  103.48    6.17
   0   6   2  119.91   10.80
   0   6   2  121.55    9.79
   0  -6  -2  120.81   10.64
   0   6   3  904.86   37.08
   0   6   3  995.47   39.99
   0  -6  -3 1018.33   39.61
   0   6   3  954.70   39.49
   0   6   4  505.90   21.85
   0   6   4  549.94   25.16
   0  -6  -4  564.35   24.77
   0   6   4  527.50   24.33
   0   6   5  154.07   13.67
   0   6   5  171.09    9.84
   0  -6  -5  142.23   13.06
   0   6   5  139.37   12.86
   0   6   6  112.25    5.54
   0   6   6  123.47   13.41
   0   6   6  115.58    9.66
   0  -6  -6  119.10   13.22
   0   6   6  106.48   12.12
   0   6   7   12.21    5.34
   0   6   7   15.39    5.84
   0   6   7   12.05   12.84
   0   6   7   13.94    9.20
   0   6   7   23.95    8.91
   0   6   7   24.07   11.74
   0   6   8  256.31   15.64
   0   6   8  289.45   19.49
   0   6   8  221.38   17.90
   0   6   9   -0.51   17.44
   0   6   9    8.48   15.96
   0   6  10  346.51   27.56
   0   6  10  353.53   25.75
   0   6  11   63.24   27.65
   0   6  11   42.01   25.80
   0   6  12  187.26   40.13
   0   6  12  244.25   37.93
   0   6  13  152.28   50.69
   0   6  13  118.66   47.75
   0   6  14   56.31   60.87
   0   6  14   33.27   56.79
   0   6  15  205.21   72.44
   0  -7  18  113.02   50.21
   0  -7  18   99.26   42.76
   0  -7  17  -18.61   37.53
   0  -7  17  -12.48   32.06
   0  -7  16  266.55   30.79
   0   7 -16  220.90   22.82
   0  -7  16  211.62   27.57
   0   7 -15   69.93   18.13
   0  -7  15   75.67   23.20
   0   7 -15   59.37   13.81
   0   7 -14   43.76   16.57
   0  -7  14   26.52   17.19
   0   7 -14   32.87   14.86
   0   7 -14   52.09   12.82
   0  -7  13  343.82   22.92
   0   7 -13  354.31   23.15
   0  -7  13  339.16   20.61
   0   7 -13  351.41   19.47
   0   7 -13  308.08   21.27
   0   7 -12    3.91   13.87
   0  -7  12  -10.11   14.16
   0   7 -12   -2.83   12.36
   0   7 -12    9.83   10.51
   0  -7  12   -4.28   11.97
   0   7 -11   74.69   15.32
   0   7 -11   84.01   13.88
   0  -7  11   90.12   14.78
   0  -7  11   78.98   14.55
   0   7 -11   75.95   10.99
   0  -7  11   71.43   12.52
   0   7 -11   44.49   12.20
   0   7 -10   24.34    5.64
   0   7 -10   -1.99   13.15
   0   7 -10    8.82   11.80
   0  -7  10   19.77   13.32
   0  -7  10   12.86   12.24
   0  -7  10   15.98   12.13
   0  -7  10   -4.18   11.00
   0   7 -10   -7.73    9.72
   0   7 -10    7.37   10.98
   0   7  -9   17.21   12.07
   0   7  -9   24.97    6.32
   0  -7   9   29.46   11.46
   0   7  -9   40.35   11.36
   0  -7   9   27.23   12.31
   0  -7   9    5.62   11.29
   0  -7   9    3.55   11.30
   0   7  -9   12.66    9.04
   0   7  -9   14.13   10.78
   0  -7   9   20.20   10.61
   0   7  -8  158.46   13.71
   0   7  -8  116.43    8.54
   0  -7   8  120.25   12.78
   0   7  -8  137.61   12.66
   0  -7   8  136.93   13.61
   0  -7   8  109.23   12.40
   0  -7   8  130.59   12.68
   0   7  -8  120.75   10.94
   0  -7   8  118.33   11.93
   0  -7   7   26.79   10.03
   0   7  -7   29.17   10.71
   0   7  -7   20.16    6.34
   0   7  -7   20.78   10.12
   0  -7   7   25.58   10.79
   0  -7   7   21.28    9.85
   0  -7   7    9.25    9.23
   0  -7   7   31.04    9.37
   0   7  -7   23.35    8.34
   0   7  -6  659.50   30.36
   0  -7   6  694.42   30.37
   0   7  -6  704.77   30.37
   0  -7   6  697.54   30.59
   0  -7   6  686.71   30.17
   0  -7   6  764.51   30.20
   0   7  -6  696.46   29.07
   0   7  -6  655.00   29.90
   0   7  -5   54.52    7.94
   0   7  -5   43.28   10.08
   0  -7   5   72.05    9.40
   0   7  -5   54.91    9.24
   0  -7   5   69.77    9.97
   0  -7   5   72.92    8.98
   0  -7   5   65.40   10.09
   0   7  -5   59.30    8.83
   0  -7   5   63.50   10.09
   0   7  -4  803.02   33.31
   0  -7   4  791.39   33.22
   0   7  -4  823.75   33.20
   0  -7   4  791.86   33.32
   0  -7   4  807.44   33.92
   0  -7   4  789.25   32.89
   0   7  -4  772.68   33.17
   0  -7   4  774.29   33.57
   0   7  -3   22.90    7.87
   0  -7   3   25.12    7.56
   0   7  -3   13.45    6.93
   0  -7   3   22.43    7.77
   0  -7   3   32.11    9.63
   0  -7   3   22.55    6.70
   0  -7   3   19.87    8.84
   0   7  -2 1251.73   48.02
   0  -7   2 1201.50   47.98
   0  -7   2 1217.56   48.00
   0   7  -2 1245.16   47.95
   0  -7   2 1217.41   47.78
   0  -7   2 1213.99   49.61
   0   7  -2 1147.05   47.66
   0   7  -2 1172.41   49.02
   0  -7   2 1228.20   49.10
   0  -7   1    6.24    5.38
   0   7  -1    6.39    5.11
   0  -7   1    0.50    5.14
   0   7  -1   -1.18    4.82
   0  -7   1    7.11    9.83
   0  -7   1   -0.29    4.91
   0   7  -1   -2.86    8.04
   0   7  -1  -12.57    8.16
   0  -7   1    9.59    8.74
   0  -7   0  310.77   13.37
   0  -7   0  316.23   13.11
   0  -7   0  336.60   17.70
   0   7   0  342.87   17.14
   0   7   0  302.27   13.32
   0  -7   0  345.40   17.01
   0   7   0  316.43   16.08
   0   7   1  177.49    8.67
   0  -7  -1  247.85   14.61
   0   7   1  225.28   13.59
   0   7   1  210.43   12.85
   0  -7  -1  248.04   13.89
   0   7   2   21.53   10.12
   0   7   2   16.15    3.44
   0   7   2   18.70    9.15
   0  -7  -2   42.29   10.01
   0   7   3 1127.99   47.13
   0   7   3 1370.47   51.21
   0   7   3 1352.28   50.29
   0  -7  -3 1419.31   50.51
   0   7   4   91.77    6.89
   0   7   4   88.64   12.80
   0   7   4   76.27   11.18
   0  -7  -4  109.61   12.33
   0   7   5  167.77   10.07
   0   7   5  139.84    9.73
   0   7   5  189.07   15.48
   0  -7  -5  193.54   14.66
   0   7   5  205.28   14.46
   0   7   6  337.52   21.08
   0   7   6  309.71   16.25
   0   7   6  360.50   19.78
   0  -7  -6  357.81   20.09
   0   7   7  394.13   23.71
   0   7   7  366.18   22.27
   0  -7  -7  399.61   22.63
   0   7   8   32.19   17.56
   0   7   8   48.74   16.43
   0   7   9  146.22   23.98
   0   7   9  136.72   21.30
   0   7  10  126.98   29.18
   0   7  10  102.25   26.47
   0   7  11  -13.98   38.24
   0   7  11   17.70   35.48
   0   7  12  272.73   51.88
   0   7  12  292.35   47.91
   0   7  13   48.05   60.63
   0  -8  18   21.69   49.67
   0  -8  17  206.21   38.74
   0   8 -16  160.37   21.94
   0  -8  16  109.52   28.64
   0   8 -16  140.79   16.66
   0  -8  15  239.99   25.64
   0   8 -15  205.43   21.60
   0  -8  15  178.93   23.21
   0   8 -15  181.47   22.16
   0   8 -15  213.25   17.61
   0   8 -14  348.08   24.53
   0  -8  14  361.52   25.45
   0   8 -14  358.92   24.27
   0   8 -14  350.45   21.06
   0   8 -13   35.02   16.14
   0  -8  13   11.14   15.59
   0  -8  13    8.82   14.01
   0   8 -13   -3.16   14.15
   0   8 -13   15.17   12.03
   0  -8  12  373.26   24.26
   0   8 -12  355.88   22.65
   0  -8  12  355.64   20.86
   0  -8  12  346.38   22.68
   0   8 -12  345.07   19.87
   0   8 -12  341.61   21.46
   0   8 -11  465.61   19.57
   0  -8  11  485.55   25.62
   0   8 -11  472.66   25.35
   0  -8  11  484.78   26.37
   0  -8  11  456.06   23.71
   0  -8  11  497.81   25.65
   0  -8  11  481.90   25.35
   0   8 -11  399.21   24.07
   0   8 -11  398.38   22.89
   0   8 -10   83.07   14.92
   0   8 -10   79.52    7.81
   0  -8  10   73.82   14.08
   0  -8  10   90.26   15.22
   0   8 -10   72.26   13.72
   0  -8  10   81.18   13.89
   0  -8  10   84.62   13.97
   0  -8  10   53.55   12.38
   0   8 -10   52.80   11.40
   0   8 -10   79.30   12.77
   0  -8   9  157.95   14.58
   0   8  -9  120.78    9.89
   0   8  -9  143.13   15.13
   0   8  -9  140.80   14.35
   0  -8   9  153.15   15.25
   0  -8   9  164.66   14.61
   0  -8   9  172.07   14.43
   0   8  -9  154.45   13.57
   0  -8   9  132.40   13.50
   0   8  -9  140.98   12.74
   0   8  -8   -2.42    7.14
   0   8  -8  -12.53   11.95
   0  -8   8   -7.54   10.73
   0   8  -8   15.98   11.34
   0  -8   8   15.04   11.75
   0  -8   8   -4.05   10.74
   0  -8   8    4.96   10.89
   0   8  -8    6.84    9.36
   0  -8   8   -2.41   10.50
   0  -8   7  512.82   25.20
   0   8  -7  519.32   25.31
   0   8  -7  506.56   24.76
   0  -8   7  534.11   25.51
   0  -8   7  508.88   24.84
   0  -8   7  538.62   24.82
   0  -8   7  535.48   25.11
   0   8  -7  503.53   24.49
   0  -8   7  563.78   25.43
   0   8  -7  540.20   23.28
   0   8  -6    6.95    7.85
   0   8  -6   -1.71   10.30
   0  -8   6    8.24    9.33
   0  -8   6   -6.98   10.47
   0   8  -6    3.52    9.34
   0  -8   6   15.08    9.39
   0  -8   6   11.25    9.21
   0  -8   6   11.47   10.23
   0   8  -6    4.87    9.13
   0  -8   6    4.06   10.07
   0   8  -5  479.89   21.90
   0  -8   5  446.05   21.60
   0   8  -5  455.01   21.47
   0  -8   5  449.20   22.01
   0  -8   5  465.57   22.61
   0   8  -5  429.17   21.87
   0  -8   5  499.35   21.51
   0  -8   5  466.28   22.40
   0   8  -5  448.63   21.32
   0   8  -4  101.78   10.19
   0   8  -4   80.20   10.04
   0  -8   4   85.84    9.58
   0   8  -4   73.01    9.21
   0  -8   4   67.54    9.87
   0  -8   4   75.95    8.91
   0  -8   4   64.21   11.33
   0  -8   4   69.82   10.42
   0   8  -3  326.69   16.08
   0  -8   3  341.39   15.94
   0   8  -3  321.80   15.50
   0  -8   3  320.81   15.98
   0  -8   3  316.07   18.23
   0  -8   3  307.02   15.37
   0  -8   3  324.89   17.48
   0  -8   2   42.07    7.10
   0   8  -2   59.01    7.13
   0  -8   2   53.33    7.47
   0  -8   2   58.09    6.76
   0  -8   2   51.99   11.64
   0  -8   2   61.25   10.54
   0   8  -2   59.60    9.56
   0  -8   1   -4.87    5.59
   0  -8   1    4.05    5.57
   0  -8   1    2.66    5.21
   0  -8   1   -1.31   11.00
   0  -8   1    0.69    4.98
   0   8  -1    1.70    9.22
   0   8  -1   14.44    8.67
   0  -8   1    5.80    9.52
   0  -8   0  328.79   14.73
   0  -8   0  414.20   19.99
   0   8   0  388.28   19.55
   0  -8   0  413.58   19.20
   0   8   0  385.19   18.58
   0  -8  -1   32.21   10.69
   0   8   1   21.93   10.49
   0   8   1   37.73   10.10
   0   8   2  233.06   16.02
   0   8   2  206.64   14.53
   0  -8  -2  242.13   15.63
   0   8   3  209.12   16.11
   0  -8  -3  219.54   15.61
   0   8   3  188.03   14.34
   0   8   4    1.25    4.08
   0   8   4   18.65   13.05
   0  -8  -4   18.21   12.26
   0   8   4   -3.79   11.11
   0   8   5  299.19   20.54
   0   8   5  305.35   19.05
   0  -8  -5  304.58   19.37
   0   8   6   56.07   15.96
   0  -8  -6   31.52   14.65
   0   8   6   49.55   14.74
   0   8   7   75.31   19.92
   0   8   7  107.44   17.91
   0   8   8   17.93   23.24
   0   8   8  -20.73   20.32
   0   8   9   52.67   28.58
   0   8   9   42.67   26.69
   0   8  10   99.85   40.18
   0   8  10   71.55   38.91
   0   8  11   42.42   51.17
   0   8  11   20.90   45.07
   0   8  12   66.96   61.20
   0  -9  17   96.36   37.66
   0  -9  17   99.25   29.56
   0   9 -17   67.29   16.89
   0   9 -16   -2.00   20.14
   0  -9  16  -47.40   23.59
   0   9 -16   36.99   15.40
   0   9 -16  -27.27   27.30
   0   9 -15  154.80   21.53
   0  -9  15  158.15   22.26
   0   9 -15  171.92   25.04
   0   9 -15  168.20   16.94
   0   9 -14   39.58   17.62
   0  -9  14   52.62   17.96
   0   9 -14   58.20   14.17
   0   9 -14   15.75   19.63
   0  -9  13  239.19   20.74
   0   9 -13  160.54   19.53
   0  -9  13  183.12   19.88
   0   9 -13  191.89   16.57
   0   9 -13  174.10   19.68
   0   9 -12  281.73   13.47
   0  -9  12  304.96   21.62
   0   9 -12  264.15   20.88
   0  -9  12  263.32   20.86
   0   9 -12  268.57   18.47
   0   9 -12  249.53   20.30
   0   9 -11   18.59    7.48
   0  -9  11   -8.57   14.30
   0   9 -11   12.51   14.12
   0  -9  11   -1.42   15.86
   0  -9  11  -10.08   13.78
   0  -9  11    3.97   12.97
   0   9 -11    2.30   12.28
   0   9 -11   -6.88   13.18
   0   9 -10  363.62   17.63
   0   9 -10  409.49   23.04
   0  -9  10  381.48   22.39
   0  -9  10  375.62   22.97
   0   9 -10  392.02   22.31
   0  -9  10  338.99   20.85
   0  -9  10  362.30   22.35
   0  -9  10  363.95   21.93
   0   9 -10  377.39   20.76
   0   9 -10  348.93   21.45
   0   9  -9   39.32   13.65
   0  -9   9   45.89   12.91
   0  -9   9   16.99   14.02
   0   9  -9   63.09   13.10
   0  -9   9   51.96   12.10
   0  -9   9   38.58   13.16
   0   9  -9   40.12   11.69
   0  -9   9   54.18   12.77
   0  -9   8  331.76   19.27
   0   9  -8  311.18   19.39
   0   9  -8  313.29   18.96
   0  -9   8  300.69   19.92
   0  -9   8  291.01   18.65
   0  -9   8  315.22   18.91
   0  -9   8  347.30   18.84
   0   9  -8  316.00   16.37
   0  -9   8  312.83   19.32
   0   9  -8  315.95   18.22
   0  -9   7  563.29   28.20
   0   9  -7  607.36   28.44
   0  -9   7  636.70   28.66
   0   9  -7  632.16   28.19
   0  -9   7  628.17   27.86
   0  -9   7  589.77   27.65
   0  -9   7  589.07   28.25
   0  -9   7  597.45   28.48
   0   9  -7  610.69   26.67
   0   9  -7  587.01   27.85
   0   9  -6  190.88   13.97
   0   9  -6  149.65   12.32
   0  -9   6  156.18   13.42
   0  -9   6  171.74   14.13
   0   9  -6  150.25   12.83
   0  -9   6  142.66   12.57
   0  -9   6  163.50   12.70
   0   9  -6  175.37   13.61
   0  -9   6  167.29   14.13
   0  -9   6  172.75   14.39
   0  -9   5  179.67   12.73
   0   9  -5  153.52   12.80
   0   9  -5  132.71   12.55
   0   9  -5  164.89   12.40
   0  -9   5  166.14   13.27
   0  -9   5  169.52   12.04
   0  -9   5  164.88   12.29
   0  -9   5  154.43   13.74
   0   9  -5  174.76   13.34
   0  -9   5  149.92   13.99
   0  -9   4    9.09    9.10
   0   9  -4   -3.15   10.09
   0  -9   4   10.22    9.15
   0   9  -4    3.63    8.21
   0  -9   4    0.41    8.02
   0  -9   4   13.19   11.82
   0  -9   4   -9.67   10.66
   0  -9   3   84.27    9.22
   0   9  -3   97.32    9.06
   0  -9   3   77.79    9.39
   0  -9   3  119.79   13.18
   0  -9   3   88.49    8.48
   0  -9   3  102.96   11.90
   0  -9   2   18.86    6.94
   0  -9   2   20.90    6.63
   0  -9   2   25.55    6.99
   0  -9   2   39.75   12.06
   0  -9   2   21.98    6.21
   0  -9   2   25.94   10.85
   0   9  -2   24.07   10.07
   0  -9   1  200.56   10.39
   0  -9   1  203.96   10.01
   0  -9   1  204.62   10.29
   0  -9   1  207.97    9.54
   0  -9   1  190.98    9.91
   0  -9   1  220.43   15.97
   0   9  -1  196.67   15.10
   0   9  -1  196.52   13.87
   0  -9   1  225.45   14.99
   0  -9   0  131.86   14.34
   0  -9   0  151.24   12.88
   0   9   0  155.40   13.70
   0   9   0  136.46   11.75
   0   9   1  358.59   20.07
   0   9   1  305.69   18.36
   0  -9  -1  329.35   19.22
   0   9   2    4.52   12.42
   0  -9  -2    9.94   12.18
   0   9   2   13.11   11.02
   0  -9  -3    1.93   12.92
   0   9   3  -12.88   13.50
   0   9   3   -2.75   11.67
   0   9   4  114.48   16.66
   0   9   4  123.12   15.10
   0  -9  -4  127.35   15.56
   0   9   5   16.04   16.35
   0  -9  -5   -7.17   14.30
   0   9   5   40.02   15.25
   0   9   6  158.64   22.26
   0   9   6  133.19   19.86
   0   9   7  117.66   25.93
   0   9   7   85.43   23.41
   0   9   8    1.90   31.08
   0   9   8   22.25   29.20
   0   9   9   60.80   41.59
   0   9   9  109.25   38.20
   0   9  10   48.52   52.63
   0   9  10   -0.59   46.67
   0   9  11  -35.45   62.89
   0  10 -18   18.90   17.82
   0 -10  17  140.12   30.03
   0  10 -17  163.68   19.61
   0 -10  16   23.05   27.00
   0 -10  16   -6.73   22.26
   0  10 -16   68.80   33.95
   0  10 -16   13.09   15.76
   0 -10  15  140.48   23.70
   0  10 -15  129.82   21.31
   0 -10  15  121.43   22.20
   0  10 -15  143.17   17.50
   0  10 -15  170.96   29.21
   0 -10  14    1.28   18.64
   0  10 -14   12.74   18.05
   0 -10  14   33.14   18.34
   0  10 -14   13.42   23.94
   0  10 -14    8.58   14.69
   0  10 -13  206.44   11.74
   0 -10  13  208.68   21.83
   0  10 -13  184.76   20.82
   0 -10  13  213.39   21.66
   0  10 -13  235.11   18.67
   0  10 -13  220.11   23.79
   0 -10  12   17.31   16.26
   0  10 -12   24.77    7.93
   0  10 -12   -7.44   16.21
   0 -10  12    5.01   16.01
   0  10 -12    7.74   13.63
   0  10 -12    9.34   17.64
   0  10 -11   58.88    9.08
   0 -10  11   75.83   16.65
   0 -10  11   71.03   17.65
   0  10 -11   75.62   16.30
   0 -10  11   39.94   15.42
   0  10 -11   82.03   14.51
   0  10 -11   61.19   16.26
   0 -10  10  325.57   21.54
   0  10 -10  296.38   16.53
   0  10 -10  327.34   21.28
   0 -10  10  354.36   22.39
   0 -10  10  330.12   21.11
   0 -10  10  322.82   21.38
   0  10 -10  303.03   21.00
   0  10 -10  338.25   20.05
   0  10  -9  120.16   11.32
   0  10  -9  143.31   16.15
   0 -10   9  117.67   15.45
   0 -10   9   99.95   16.14
   0  10  -9  124.22   15.58
   0 -10   9  118.11   14.86
   0 -10   9  122.37   15.08
   0 -10   9  112.55   15.24
   0  10  -9  130.99   13.95
   0 -10   8 1359.69   56.63
   0  10  -8 1344.42   56.52
   0  10  -8 1353.55   56.39
   0 -10   8 1409.52   56.80
   0 -10   8 1409.01   56.26
   0 -10   8 1316.82   56.43
   0 -10   8 1274.87   56.13
   0  10  -8 1391.11   55.00
   0  10  -8 1302.37   56.14
   0 -10   7   16.80   11.97
   0  10  -7   31.60   10.77
   0  10  -7   29.49   11.57
   0 -10   7   19.71   12.69
   0 -10   7   25.23   11.44
   0 -10   7   28.90   11.15
   0  10  -7   29.24   11.91
   0 -10   7   23.42   13.30
   0 -10   7   51.06   13.31
   0 -10   6  988.08   42.65
   0 -10   6 1030.00   42.85
   0  10  -6  993.62   42.45
   0 -10   6  959.88   42.16
   0 -10   6 1036.68   42.25
   0 -10   6 1034.33   43.78
   0  10  -6 1033.65   43.40
   0 -10   6  968.55   43.23
   0  10  -6 1016.00   42.48
   0 -10   5  138.20   12.26
   0  10  -5  124.15   13.15
   0  10  -5  112.81   11.90
   0 -10   5  113.25   12.42
   0 -10   5  138.21   11.41
   0 -10   5   95.44   11.25
   0 -10   5  149.16   15.18
   0 -10   5  137.04   14.24
   0  10  -5  129.51   13.90
   0  10  -4  128.28   12.91
   0 -10   4  105.88   11.09
   0  10  -4  126.95   11.12
   0 -10   4  140.87   11.47
   0 -10   4  117.09   14.90
   0 -10   4   94.35   10.03
   0 -10   4   98.28   10.08
   0 -10   4  116.23   13.67
   0 -10   3   35.70    8.58
   0  10  -3   28.99   12.17
   0 -10   3   41.90    8.57
   0 -10   3   46.14    8.25
   0 -10   3   22.71    7.59
   0 -10   3   55.94   13.87
   0 -10   3   42.61    7.56
   0 -10   3   46.89   12.62
   0 -10   2  257.31   12.11
   0 -10   2  239.78   12.54
   0 -10   2  220.69   12.44
   0 -10   2  213.19   11.79
   0 -10   2  233.25   11.69
   0 -10   2  266.18   17.19
   0  10  -2  243.87   16.57
   0 -10   1  109.39    7.42
   0 -10   1  114.36    6.60
   0 -10   1  107.23    6.70
   0 -10   1   83.70    6.53
   0  10  -1   82.33   13.80
   0  10  -1   97.02   12.88
   0 -10   1  126.03   14.37
   0 -10   0   10.33   12.81
   0  10   0   11.75   11.32
   0  10   0    1.83   12.95
   0  10   1  307.12   21.01
   0  10   1  323.60   19.80
   0 -10  -1  351.01   20.82
   0  10   2   45.21   13.99
   0 -10  -2   51.74   14.42
   0  10   2   37.08   15.05
   0  10   3  159.36   18.59
   0 -10  -3  205.06   17.98
   0  10   3  175.63   18.18
   0  10   4   53.92   19.28
   0  10   4   41.45   17.96
   0  10   5  420.07   29.76
   0  10   5  393.19   27.75
   0  10   6   59.40   25.25
   0  10   6   62.33   27.23
   0  10   7   82.61   34.72
   0  10   7   46.39   33.25
   0  10   8  112.41   44.70
   0  10   8  104.18   41.48
   0  10   9   74.35   54.48
   0  11 -18  123.44   20.43
   0 -11  17   35.48   27.68
   0  11 -17   61.40   18.65
   0 -11  16   50.75   27.66
   0 -11  16   42.29   22.76
   0  11 -16   59.73   41.24
   0  11 -16   56.84   17.59
   0 -11  15   67.33   23.04
   0  11 -15   69.47   21.09
   0 -11  15   61.32   20.98
   0  11 -15   73.54   17.01
   0  11 -15  117.27   35.54
   0 -11  14   12.41   19.70
   0  11 -14   26.80   19.17
   0 -11  14   -9.20   18.61
   0  11 -14    0.98   15.51
   0  11 -14   18.56   30.06
   0 -11  13  250.61   23.00
   0  11 -13  229.11   21.91
   0 -11  13  214.05   21.45
   0  11 -13  191.37   28.61
   0  11 -13  231.77   19.58
   0 -11  12    3.44   17.11
   0  11 -12   20.66    8.84
   0  11 -12    0.55   16.41
   0 -11  12    2.26   16.52
   0  11 -12    8.39   15.17
   0  11 -12  -26.77   22.22
   0 -11  11  167.98   19.06
   0  11 -11  146.34   12.46
   0  11 -11  184.31   18.49
   0 -11  11  182.93   18.72
   0  11 -11  157.23   22.07
   0  11 -11  171.94   17.10
   0 -11  10   14.81   15.41
   0  11 -10    8.49    9.94
   0  11 -10   17.86   14.74
   0 -11  10   12.05   16.94
   0 -11  10   -7.14   14.35
   0  11 -10   15.82   13.43
   0 -11   9  362.61   23.32
   0 -11   9  430.93   24.48
   0  11  -9  353.31   23.02
   0 -11   9  374.93   22.90
   0 -11   9  414.38   23.04
   0  11  -9  386.03   22.81
   0  11  -9  410.21   20.57
   0 -11   8  449.49   25.20
   0  11  -8  463.91   24.99
   0 -11   8  463.12   25.54
   0 -11   8  432.63   24.27
   0 -11   8  465.73   24.61
   0  11  -8  484.20   23.38
   0  11  -8  495.80   25.26
   0 -11   7  473.39   24.50
   0 -11   7  461.46   24.67
   0  11  -7  497.33   24.39
   0 -11   7  475.55   23.76
   0 -11   7  414.30   23.52
   0  11  -7  459.14   23.56
   0  11  -7  444.62   24.76
   0 -11   6  616.54   30.24
   0  11  -6  676.26   30.16
   0 -11   6  666.11   30.52
   0  11  -6  646.47   31.41
   0 -11   6  647.78   29.59
   0 -11   6  660.39   29.48
   0  11  -6  663.29   30.51
   0 -11   5   29.69   10.97
   0  11  -5   10.37   12.57
   0  11  -5   13.46   10.58
   0 -11   5   20.15   10.97
   0 -11   5    9.84   10.12
   0 -11   5    9.66    9.35
   0 -11   5   12.43    9.63
   0  11  -5    9.36   13.01
   0 -11   4  461.39   21.48
   0 -11   4  478.22   21.21
   0 -11   4  475.86   21.55
   0 -11   4  407.76   20.54
   0  11  -4  439.64   24.75
   0 -11   4  450.31   20.72
   0  11  -4  424.06   24.09
   0  11  -3   32.35   13.61
   0 -11   3   36.21    8.38
   0 -11   3   36.67    8.25
   0 -11   3   49.55    8.46
   0 -11   3   34.14    7.58
   0 -11   3   22.96    7.50
   0 -11   3   25.97   13.71
   0 -11   2  462.39   18.80
   0 -11   2  469.68   19.30
   0 -11   2  461.13   18.97
   0 -11   2  480.32   18.42
   0 -11   2  386.04   18.25
   0 -11   2  345.04   18.35
   0 -11   2  503.69   24.41
   0 -11   1   56.94    4.94
   0  11  -1   55.71   15.44
   0  11  -1   93.87   15.26
   0  11   0   58.42   15.76
   0  11   0   57.99   15.06
   0  11   1  233.01   20.68
   0  11   1  254.87   20.39
   0  11   2    7.33   17.93
   0  11   2   35.99   18.07
   0  11   3  400.97   28.93
   0  11   3  417.29   28.31
   0  11   4   39.75   24.85
   0  11   4   40.86   24.12
   0  11   5  228.58   33.49
   0  11   5  199.55   32.41
   0  11   6    0.67   37.57
   0  11   6   27.65   37.55
   0  11   7  171.71   48.40
   0  11   8  121.60   57.75
   0  12 -18   13.21   19.78
   0  12 -17   27.88   18.92
   0 -12  16   91.48   28.77
   0 -12  16   79.92   24.28
   0  12 -16  120.94   19.45
   0 -12  15   94.90   24.03
   0 -12  15   64.03   22.03
   0  12 -15   58.63   18.17
   0  12 -15   22.44   44.23
   0 -12  14   30.69   20.11
   0  12 -14   10.20   19.98
   0 -12  14    5.97   19.39
   0  12 -14   -9.40   38.21
   0  12 -14  -11.53   17.26
   0 -12  13   51.34   19.38
   0  12 -13   70.04   19.64
   0 -12  13   46.24   19.25
   0  12 -13   30.42   16.89
   0  12 -13   73.94   33.87
   0 -12  12   60.31   18.66
   0  12 -12   15.65   10.01
   0  12 -12   20.13   17.84
   0 -12  12   19.97   16.96
   0  12 -12   40.14   29.49
   0  12 -12   35.58   16.07
   0  12 -11   99.62   12.10
   0 -12  11  118.19   18.15
   0  12 -11   81.61   17.78
   0 -12  11   80.44   17.66
   0  12 -11   94.51   26.35
   0  12 -11   92.05   16.58
   0 -12  10   11.08   16.17
   0  12 -10   17.51   11.31
   0 -12  10   -5.67   16.98
   0  12 -10   25.96   15.34
   0 -12  10   15.40   14.66
   0  12 -10    3.37   15.02
   0 -12   9  137.36   17.55
   0  12  -9  162.98   14.76
   0  12  -9  150.20   17.15
   0 -12   9  167.70   18.65
   0 -12   9  112.03   16.28
   0 -12   9  164.50   17.10
   0  12  -9  160.71   17.33
   0  12  -8   37.23   12.89
   0 -12   8   47.95   14.75
   0 -12   8   44.15   14.48
   0 -12   8   45.51   15.54
   0  12  -8   42.60   14.38
   0 -12   8   46.14   14.10
   0 -12   8   19.71   13.60
   0  12  -8   37.33   15.28
   0  12  -7  172.71   16.21
   0 -12   7  173.94   16.83
   0 -12   7  234.90   17.40
   0  12  -7  201.98   16.38
   0 -12   7  199.72   16.33
   0 -12   7  172.51   15.22
   0 -12   7  163.05   15.11
   0  12  -7  190.47   17.95
   0  12  -6   51.39   13.71
   0 -12   6   43.92   12.74
   0 -12   6   52.24   12.28
   0 -12   6   38.26   12.63
   0 -12   6   44.34   10.70
   0 -12   6   31.53   10.97
   0  12  -6   43.41   14.94
   0  12  -5  161.20   16.64
   0 -12   5  137.29   13.11
   0 -12   5  169.82   12.90
   0 -12   5  139.55   13.18
   0 -12   5  112.75   11.89
   0 -12   5  155.51   11.82
   0  12  -5  124.59   16.83
   0 -12   4  291.43   16.32
   0 -12   4  321.61   16.08
   0 -12   4  269.20   16.13
   0 -12   4  308.42   15.18
   0  12  -4  297.87   21.59
   0 -12   4  288.38   15.42
   0  12  -4  275.35   20.54
   0  12  -3   87.88   16.15
   0 -12   3   86.94    9.28
   0 -12   3   72.38    9.06
   0 -12   3   84.99    8.00
   0 -12   3   76.65    8.92
   0 -12   3   67.66    8.01
   0 -12   2  429.31   14.96
   0  12  -2  499.92   23.43
   0  12  -1    2.39   19.03
   0  12   0  161.65   20.12
   0  12   0  151.98   22.66
   0  12   1   65.74   23.45
   0  12   1   86.05   21.16
   0  12   2   45.01   23.77
   0  12   2   40.23   27.28
   0  12   3  164.52   29.78
   0  12   3  130.44   36.64
   0  12   4   51.30   37.09
   0  12   4   59.60   34.02
   0  12   5   66.78   43.43
   0  12   5   72.63   43.04
   0  12   6   53.54   51.51
   0  13 -17  176.37   23.00
   0 -13  16   19.94   23.40
   0  13 -16   53.71   19.84
   0 -13  15  -12.19   21.47
   0  13 -15  -28.54   19.52
   0 -13  14   -6.79   20.98
   0  13 -14   -3.89   20.59
   0 -13  14   27.41   20.37
   0  13 -14    6.35   48.32
   0  13 -14   11.27   18.31
   0 -13  13   29.32   20.05
   0  13 -13   35.34   19.68
   0 -13  13   40.38   19.34
   0  13 -13  -19.00   44.84
   0  13 -13    4.43   18.35
   0 -13  12   38.12   19.15
   0  13 -12   48.36   18.80
   0 -13  12   36.23   17.99
   0  13 -12    8.51   40.03
   0  13 -12   21.64   17.55
   0 -13  11   31.57   17.89
   0  13 -11   33.00   12.23
   0  13 -11   24.31   17.70
   0 -13  11   49.77   17.25
   0  13 -11   31.26   17.04
   0  13 -11  -24.67   35.87
   0 -13  10   54.16   17.63
   0  13 -10   51.89   13.73
   0  13 -10   83.72   17.69
   0 -13  10   53.24   16.19
   0  13 -10   48.82   17.17
   0  13  -9    1.50   13.46
   0 -13   9    3.74   15.40
   0 -13   9   26.74   16.54
   0 -13   9    7.02   14.73
   0  13  -9   17.83   16.26
   0  13  -8   24.79   14.17
   0 -13   8   19.84   15.14
   0 -13   8   15.34   14.86
   0 -13   8   29.40   16.10
   0 -13   8   28.73   12.83
   0  13  -8    5.27   16.16
   0 -13   7   -7.14   13.47
   0  13  -7   -4.67   14.28
   0 -13   7    3.54   13.68
   0 -13   7   11.10   11.39
   0  13  -7   23.90   16.32
   0 -13   6   39.37   11.91
   0  13  -6   42.18   15.51
   0 -13   6   22.09   10.58
   0  13  -6   31.78   16.56
   0  13  -5   44.29   16.19
   0 -13   5   54.02   10.95
   0 -13   5   55.02    9.66
   0 -13   5   43.34    9.67
   0  13  -5   69.61   17.47
   0  13  -4  -11.17   15.73
   0 -13   4   12.49    9.08
   0  13  -4   30.19   17.11
   0  13  -3   85.09   17.85
   0  13  -2   -2.81   16.88
   0  13  -1   25.88   18.49
   0  13  -1   58.07   29.37
   0  13   0  101.65   20.73
   0  13   0   88.19   24.41
   0  13   0  102.28   32.77
   0  13   1   40.23   36.69
   0  13   1   22.34   27.13
   0  13   2   71.00   33.52
   0  13   2   69.49   39.99
   0  13   3   91.79   40.77
   0  13   3   45.47   44.75
   0  13   4  -12.89   48.20
   0  14 -16   63.38   21.49
   0 -14  15  101.70   24.11
   0  14 -15   65.91   21.96
   0 -14  14   24.08   22.49
   0 -14  14   34.29   21.50
   0  14 -14   21.13   20.17
   0 -14  13  145.79   23.19
   0 -14  13  123.58   22.16
   0  14 -13  120.82   21.16
   0  14 -13   74.41   55.71
   0 -14  12   36.69   20.23
   0 -14  12   36.36   19.24
   0  14 -12   15.24   51.03
   0  14 -12   49.44   19.27
   0 -14  11   58.50   19.14
   0 -14  11   32.85   17.73
   0  14 -11   39.52   18.77
   0  14 -11   63.15   47.47
   0 -14  10  240.83   22.32
   0  14 -10  234.00   19.11
   0 -14  10  220.66   21.12
   0  14 -10  245.93   22.37
   0  14  -9   45.42   15.61
   0 -14   9   58.73   17.12
   0 -14   9   53.99   14.95
   0  14  -9   63.52   18.97
   0  14  -8   96.08   16.66
   0 -14   8   64.76   16.31
   0  14  -8   76.01   19.17
   0  14  -7    5.19   15.72
   0 -14   7   15.92   13.13
   0  14  -7   31.44   18.51
   0  14  -6   27.80   16.91
   0  14  -6   57.84   19.12
   0  14  -5    0.52   16.85
   0  14  -5   25.89   19.39
   0  14  -4   80.92   18.70
   0  14  -4   86.64   21.61
   0  14  -3   17.58   18.45
   0  14  -2    0.62   19.06
   0  14  -1  112.33   23.37
   0  14   0   16.89   25.52
   0  14   0   50.05   45.93
   0  14   0   43.83   33.83
   0  14   1  238.63   33.86
   0  14   1  159.42   50.06
   0  14   1  182.92   41.07
   0 -15  15    4.32   23.60
   0 -15  14   49.84   23.84
   0 -15  13  210.54   25.77
   0  15 -13  230.31   25.57
   0 -15  12   51.81   21.42
   0  15 -12   24.32   20.89
   0 -15  11  226.95   23.68
   0  15 -11  221.73   24.78
   0 -15  10   -3.05   18.46
   0  15 -10    3.71   20.62
   0  15  -9  192.25   20.13
   0  15  -9  202.55   23.78
   0  15  -8   25.05   17.16
   0  15  -8    5.64   21.08
   0  15  -7   42.48   18.18
   0  15  -7   38.71   22.43
   0  15  -6   37.59   18.68
   0  15  -6   39.95   23.49
   0  15  -5   88.59   20.25
   0  15  -5   62.44   25.99
   0  15  -4   71.20   20.40
   0  15  -4   65.05   28.83
   0  15  -3   50.38   21.87
   0  15  -3   34.96   31.64
   0  15  -2  174.03   26.87
   0  15  -1  -16.12   27.87
   0  16  -9  172.09   21.45
   0  16  -8   34.92   19.40
   0  16  -7  181.42   23.16
   0  16  -6   26.71   20.19
   0  16  -5  138.45   23.30
  -1  16  -5   80.60   22.52
  -1  16  -6    3.57   19.97
  -1  16  -7  171.62   22.39
  -1  16  -8   98.98   20.92
  -1  16  -9  111.72   20.92
  -1  15  -1   59.76   28.33
  -1  15  -2   34.36   23.79
  -1  15  -2   10.43   38.72
  -1  15  -3  120.22   22.67
  -1  15  -4   24.98   19.15
  -1  15  -5   49.05   19.18
  -1  15  -6   14.23   18.06
  -1  15  -6   16.88   26.03
  -1  15  -7   32.50   18.57
  -1  15  -7   77.17   24.92
  -1  15  -8   46.85   17.63
  -1  15  -8   54.80   23.92
  -1  15  -9  189.08   19.74
   1 -15   9  134.67   19.66
  -1  15  -9  124.32   24.36
   1 -15  10  143.17   20.83
  -1  15 -10  133.46   18.91
  -1  15 -10   82.87   55.24
  -1  15 -10  143.46   24.34
   1 -15  11   61.56   20.76
  -1  15 -11   56.04   58.65
  -1  15 -11  114.87   23.60
   1 -15  12  176.92   24.32
  -1  15 -12  199.37   26.05
  -1  15 -12  214.55   62.97
   1 -15  13    8.55   22.32
   1 -15  14  135.78   25.75
  -1  14   2   75.70   47.45
  -1  14   1   57.86   41.60
  -1  14   0  120.21   26.64
  -1  14   0  169.24   36.16
  -1  14  -1   60.79   21.95
  -1  14  -1   89.14   31.03
  -1  14  -2   90.84   20.17
  -1  14  -2   47.23   27.73
  -1  14  -3    3.41   17.38
  -1  14  -4   24.48   17.35
  -1  14  -5   16.71   16.76
  -1  14  -6    6.49   16.48
   1 -14   6    8.86   12.09
  -1  14  -6   11.32   19.76
   1 -14   7   85.29   14.71
  -1  14  -7   69.71   16.51
  -1  14  -7   46.12   19.51
  -1  14  -8    2.75   15.82
   1 -14   8   14.36   15.91
  -1  14  -8    4.70   18.38
  -1  14  -9  210.81   19.18
   1 -14   9  165.85   20.05
   1 -14   9  189.80   17.85
  -1  14  -9  242.03   22.26
  -1  14 -10   18.90   15.09
   1 -14  10   45.04   18.20
   1 -14  10   40.71   17.31
  -1  14 -10  -23.12   43.66
  -1  14 -10   25.26   18.88
   1 -14  11  251.42   23.60
  -1  14 -11  233.03   19.69
   1 -14  11  247.78   22.18
  -1  14 -11  235.16   48.88
  -1  14 -11  251.19   23.66
   1 -14  12    1.23   20.45
   1 -14  12   45.16   18.97
  -1  14 -12   36.90   20.06
  -1  14 -12   46.21   51.38
   1 -14  13   82.05   22.06
   1 -14  13   70.70   20.77
  -1  14 -13   77.94   55.65
  -1  14 -13   69.33   20.82
   1 -14  14   67.12   23.43
   1 -14  14   48.81   22.38
  -1  14 -14   44.63   21.60
   1 -14  15   72.45   23.53
  -1  14 -15   12.74   21.92
  -1  13   4  185.45   46.35
  -1  13   4  178.38   49.48
  -1  13   3   73.48   35.89
  -1  13   3   26.67   40.70
  -1  13   2  189.63   35.49
  -1  13   1   14.95   28.58
  -1  13   1   41.68   31.36
  -1  13   0   -4.84   19.75
  -1  13   0    6.66   24.40
  -1  13  -1  214.23   21.78
  -1  13  -1  157.85   24.03
  -1  13  -2    0.55   17.09
  -1  13  -2   -0.58   20.09
   1 -13   3   63.67    9.64
  -1  13  -3  102.31   17.80
   1 -13   4  119.85   11.84
  -1  13  -4  118.23   17.53
  -1  13  -5    6.16   15.00
   1 -13   5    8.74   10.66
   1 -13   5   15.89    8.61
  -1  13  -6   51.12   15.58
   1 -13   6   52.32   12.81
   1 -13   6   59.88   12.96
   1 -13   6   48.96   10.69
  -1  13  -6   75.68   17.42
   1 -13   7   36.47   14.46
  -1  13  -7   17.71   14.89
   1 -13   7    4.04   14.61
   1 -13   7   22.72   11.44
  -1  13  -7   29.24   16.86
   1 -13   8   21.71   14.81
  -1  13  -8   32.25   14.39
   1 -13   8   27.01   15.82
   1 -13   8   19.79   12.37
  -1  13  -8   -2.69   15.84
   1 -13   9   14.82   15.84
  -1  13  -9   32.91   14.27
  -1  13  -9   20.75   16.07
   1 -13   9   13.49   16.74
   1 -13   9   31.38   14.83
  -1  13  -9   40.43   17.38
  -1  13 -10   21.42   14.12
   1 -13  10   30.28   17.24
  -1  13 -10   37.60   17.06
   1 -13  10   24.39   16.16
  -1  13 -10   67.89   17.31
  -1  13 -10   22.32   32.10
  -1  13 -11   39.08   13.99
   1 -13  11   33.29   18.26
  -1  13 -11   40.06   18.29
   1 -13  11   37.32   16.83
  -1  13 -11   22.13   17.27
  -1  13 -11  -17.68   36.23
   1 -13  12   89.69   20.06
  -1  13 -12   63.98   12.88
  -1  13 -12   81.83   19.27
   1 -13  12   50.98   18.27
  -1  13 -12   48.68   18.01
  -1  13 -12  105.36   40.53
   1 -13  13   -1.30   20.65
  -1  13 -13   14.89   19.67
   1 -13  13   38.44   19.21
  -1  13 -13   37.76   45.25
  -1  13 -13   -0.58   18.33
   1 -13  14   -0.69   21.10
  -1  13 -14    6.60   20.59
   1 -13  14   29.40   20.55
  -1  13 -14   -3.54   19.35
   1 -13  15  150.41   26.47
   1 -13  15  119.66   23.97
  -1  13 -15  117.41   21.10
   1 -13  16   47.47   23.50
  -1  13 -16    0.61   20.02
  -1  12   6  120.00   50.44
  -1  12   6   20.70   50.12
  -1  12   5   58.14   40.38
  -1  12   5  -58.89   41.57
  -1  12   4  150.87   32.43
  -1  12   4  117.57   35.27
  -1  12   3   37.93   25.43
  -1  12   3    7.39   26.97
  -1  12   3   23.24   28.03
  -1  12   2  366.55   29.22
  -1  12   2  315.78   27.66
  -1  12   1   13.61   20.74
  -1  12   1   15.41   20.16
  -1  12   0  124.08   19.59
  -1  12   0  145.65   20.12
  -1  12  -1  142.19   17.61
   1 -12   1  108.00    7.32
  -1  12  -1  172.37   18.73
   1 -12   2   52.54    7.49
  -1  12  -2   41.05   15.82
   1 -12   2   45.15    8.14
  -1  12  -2   48.37   16.31
   1 -12   3  193.41   12.35
  -1  12  -3  215.87   18.21
   1 -12   3  212.20   12.08
   1 -12   4    1.05   10.00
  -1  12  -4   -3.13   13.95
   1 -12   4    3.92    6.99
   1 -12   4   11.04    7.40
   1 -12   4    0.73    9.88
  -1  12  -5  168.06   16.15
   1 -12   5  143.89   13.71
   1 -12   5  161.24   13.91
   1 -12   5  142.71   11.28
   1 -12   5  125.67   11.52
  -1  12  -6   36.17   13.49
   1 -12   6   24.72   12.95
   1 -12   6   47.70   13.43
  -1  12  -6   37.65   12.84
   1 -12   6   34.80   10.54
   1 -12   6   26.55   10.12
  -1  12  -6    1.48   14.88
   1 -12   7   10.09   13.38
  -1  12  -7    7.74   12.66
   1 -12   7   29.38   14.18
  -1  12  -7  -10.94   12.94
   1 -12   7   -5.79   11.13
   1 -12   7   -4.39   11.58
  -1  12  -7   20.67   14.71
  -1  12  -8  268.03   17.93
   1 -12   8  244.55   19.19
  -1  12  -8  239.14   18.92
   1 -12   8  270.29   19.98
   1 -12   8  218.85   17.66
   1 -12   8  246.51   17.89
  -1  12  -8  232.59   19.94
   1 -12   9   11.35   15.54
  -1  12  -9   41.80   12.84
   1 -12   9   26.66   16.70
  -1  12  -9   30.18   15.69
   1 -12   9   18.35   14.20
   1 -12   9    9.92   14.31
  -1  12  -9   29.65   15.34
  -1  12 -10   -9.86   12.51
   1 -12  10   -9.26   16.36
  -1  12 -10   12.90   16.03
   1 -12  10   -6.68   14.59
  -1  12 -10    6.01   14.70
  -1  12 -10  -15.99   22.39
  -1  12 -11    4.59   11.41
   1 -12  11   -2.77   16.86
  -1  12 -11   -7.46   16.72
   1 -12  11  -12.04   16.11
  -1  12 -11   25.29   25.85
  -1  12 -11   -3.59   15.20
  -1  12 -12   51.97   11.41
   1 -12  12   26.21   18.51
  -1  12 -12   41.20   18.26
   1 -12  12   39.93   17.30
  -1  12 -12   31.70   16.38
  -1  12 -12   40.88   29.98
   1 -12  13   -1.91   19.19
  -1  12 -13   13.41   18.67
   1 -12  13   45.71   18.87
  -1  12 -13   64.33   34.84
  -1  12 -13   23.22   16.98
   1 -12  14   28.41   20.82
  -1  12 -14   70.57   20.63
   1 -12  14   47.87   20.42
  -1  12 -14   29.77   17.74
  -1  12 -14   50.87   39.84
   1 -12  15  -45.18   24.22
   1 -12  15   15.69   20.83
  -1  12 -15   48.54   46.63
  -1  12 -15   47.20   17.93
   1 -12  16   77.34   30.04
   1 -12  16   55.65   23.56
  -1  12 -16   99.49   19.57
  -1  12 -17   36.23   19.87
  -1  12 -18    1.84   20.66
  -1  11   8  -31.54   55.21
  -1  11   7  139.76   47.51
  -1  11   6  116.17   37.85
  -1  11   5  112.62   30.37
  -1  11   5   97.98   26.77
  -1  11   4  188.66   26.06
  -1  11   4  168.46   22.92
  -1  11   3   52.76   20.94
  -1  11   3   52.57   18.37
  -1  11   2  440.69   27.00
  -1  11   2  434.60   26.26
  -1  11   2  370.33   24.31
   1 -11  -2  441.62   24.40
  -1  11   1  173.82   17.32
  -1  11   1  167.97   18.30
   1 -11  -1  166.18   16.90
  -1  11   0  361.82   22.77
  -1  11   0  346.21   21.38
   1 -11   0  368.19   21.62
   1 -11   1   -5.69    5.40
   1 -11   1    6.72    6.12
  -1  11  -1  -14.19   14.11
  -1  11  -1    4.33   13.11
   1 -11   1    9.77   12.87
   1 -11   2  304.56   16.29
   1 -11   2  359.07   15.95
  -1  11  -2  316.66   20.93
   1 -11   2  317.27   19.90
  -1  11  -2  344.90   21.22
  -1  11  -3   83.32   14.01
   1 -11   3   89.09   10.03
  -1  11  -3   76.57   10.32
   1 -11   3  101.80   10.09
   1 -11   3   55.54    7.42
   1 -11   3   76.39    6.89
   1 -11   3   76.00   13.69
  -1  11  -3   44.13   14.09
   1 -11   4  124.56   12.17
  -1  11  -4  111.17   14.31
  -1  11  -4  144.37   12.58
   1 -11   4  118.23   12.21
   1 -11   4  133.27   10.34
   1 -11   4  132.99    9.74
   1 -11   4  135.12   14.48
   1 -11   5  324.78   19.87
  -1  11  -5  381.75   20.59
  -1  11  -5  399.63   20.03
   1 -11   5  405.39   20.26
   1 -11   5  353.11   18.35
   1 -11   5  365.29   18.54
   1 -11   5  379.22   21.31
  -1  11  -5  364.96   20.66
  -1  11  -6  179.91   14.70
   1 -11   6  137.17   14.70
  -1  11  -6  140.94   15.35
   1 -11   6  187.74   15.41
  -1  11  -6  144.54   14.64
   1 -11   6  148.59   12.88
   1 -11   6  149.11   13.00
  -1  11  -6  158.70   15.84
   1 -11   6  138.64   15.60
  -1  11  -7 1081.91   45.88
   1 -11   7 1013.57   45.72
  -1  11  -7 1081.41   45.67
   1 -11   7 1098.11   45.95
   1 -11   7  994.25   44.86
   1 -11   7 1073.97   44.69
  -1  11  -7 1033.19   46.02
  -1  11  -7 1113.76   45.12
   1 -11   8   50.04   14.34
  -1  11  -8   73.69   15.12
  -1  11  -8   50.70   12.07
  -1  11  -8   81.64   14.62
   1 -11   8   52.70   14.98
   1 -11   8   70.94   13.56
   1 -11   8   58.59   13.19
  -1  11  -8   82.25   14.25
   1 -11   9  737.56   34.47
  -1  11  -9  694.68   31.79
   1 -11   9  775.44   35.00
  -1  11  -9  748.26   34.20
   1 -11   9  706.23   33.27
   1 -11   9  650.18   33.52
  -1  11  -9  644.96   34.91
  -1  11  -9  743.62   34.02
  -1  11 -10    7.21   11.12
   1 -11  10   32.73   15.75
   1 -11  10   56.65   17.24
  -1  11 -10   -6.31   15.46
   1 -11  10   14.58   14.79
   1 -11  10    8.97   14.36
  -1  11 -10  -14.97   18.27
  -1  11 -10   50.34   14.58
  -1  11 -11   41.49   10.65
   1 -11  11   32.02   16.85
  -1  11 -11   44.50   16.80
   1 -11  11   32.66   15.80
  -1  11 -11   34.30   14.75
  -1  11 -11   -5.42   20.71
   1 -11  12  135.15   19.57
  -1  11 -12  147.84   12.34
  -1  11 -12  193.25   19.79
   1 -11  12  137.68   18.79
  -1  11 -12  120.97   17.53
  -1  11 -12  144.91   24.68
  -1  11 -13   45.71    9.67
   1 -11  13   -0.62   18.58
  -1  11 -13   13.16   17.83
   1 -11  13   14.07   17.81
  -1  11 -13   16.60   15.58
  -1  11 -13   40.25   27.14
   1 -11  14  115.84   21.48
  -1  11 -14  109.18   21.00
   1 -11  14  107.63   20.69
  -1  11 -14  122.02   32.94
  -1  11 -14  126.77   18.01
   1 -11  15   68.82   23.83
  -1  11 -15   38.30   20.73
   1 -11  15   60.93   21.20
  -1  11 -15   47.03   17.20
  -1  11 -15   34.56   37.83
   1 -11  16   50.56   29.24
   1 -11  16  119.78   24.08
  -1  11 -16  117.57   19.08
  -1  11 -16  119.89   44.55
   1 -11  17   38.00   27.39
  -1  11 -17   14.20   18.67
  -1  11 -18  139.18   21.69
  -1  10  10   67.12   61.77
  -1  10   9   38.05   52.08
  -1  10   8   94.60   42.80
  -1  10   7  265.09   36.60
  -1  10   6  -25.19   26.17
  -1  10   6   21.88   21.52
  -1  10   5  291.84   26.10
  -1  10   5  245.98   21.47
   1 -10  -5  288.12   20.20
  -1  10   4   46.92   15.41
   1 -10  -4   54.73   14.52
  -1  10   4   35.87   18.20
  -1  10   3  159.21   17.45
  -1  10   3   98.42   14.86
   1 -10  -3  141.15   15.33
  -1  10   2  183.65   15.58
   1 -10  -2  218.33   16.86
  -1  10   2  210.98   18.05
  -1  10   1   36.17   11.35
   1 -10  -1   53.13   12.95
  -1  10   1   60.86   13.38
   1 -10   0  110.13    6.80
  -1  10   0  119.69   14.40
   1 -10   0  141.37   14.11
  -1  10   0  113.61   12.75
   1 -10   1   37.91    6.44
  -1  10  -1   34.06    6.80
   1 -10   1   24.98    6.99
  -1  10  -1   30.42   12.88
   1 -10   1   22.78   11.80
  -1  10  -1   38.58   11.06
  -1  10  -1   34.39   12.30
   1 -10   2  200.72   11.83
  -1  10  -2  203.52   15.62
  -1  10  -2  209.59   12.42
   1 -10   2  210.95   11.93
  -1  10  -2  209.73   12.06
   1 -10   2  163.57    9.37
   1 -10   2  203.72   14.99
  -1  10  -2  217.74   15.93
  -1  10  -3  -10.25   11.87
   1 -10   3    6.64    8.65
  -1  10  -3    6.81    9.30
  -1  10  -3   -0.85    8.54
   1 -10   3   24.89    8.92
   1 -10   3   -1.58   13.23
   1 -10   3    3.50    5.99
   1 -10   3   11.41    6.61
   1 -10   3   18.99   11.05
  -1  10  -3   -1.66   12.08
   1 -10   4  206.93   14.10
  -1  10  -4  206.94   14.47
  -1  10  -4  210.76   13.99
   1 -10   4  197.50   14.24
   1 -10   4  193.46   12.26
   1 -10   4  241.40   17.51
   1 -10   4  227.98   12.63
  -1  10  -4  240.09   15.76
   1 -10   4  212.47   15.32
   1 -10   5   42.08   11.04
  -1  10  -5   49.43   11.66
  -1  10  -5   32.68   10.85
  -1  10  -5   37.71   10.70
   1 -10   5   43.09   11.27
   1 -10   5   33.11    9.13
   1 -10   5   55.46    9.42
   1 -10   5   36.92   13.30
   1 -10   5   35.78   12.01
   1 -10   6  481.84   23.66
  -1  10  -6  446.58   23.79
  -1  10  -6  458.59   23.52
   1 -10   6  496.24   24.02
   1 -10   6  448.02   24.63
   1 -10   6  491.81   22.61
   1 -10   6  454.09   22.76
  -1  10  -6  471.30   23.05
   1 -10   6  483.51   24.04
  -1  10  -7 1006.75   43.32
   1 -10   7 1035.78   43.43
   1 -10   7 1049.37   43.48
  -1  10  -7  980.51   43.09
   1 -10   7 1028.67   42.56
   1 -10   7 1031.96   42.39
   1 -10   7  974.44   43.61
   1 -10   7  975.11   43.18
  -1  10  -7  980.30   43.32
  -1  10  -7  963.19   42.02
   1 -10   8  196.53   16.70
  -1  10  -8  216.52   14.32
  -1  10  -8  205.15   17.42
   1 -10   8  200.40   17.48
  -1  10  -8  206.13   16.93
   1 -10   8  177.42   15.82
   1 -10   8  201.28   16.02
  -1  10  -8  218.35   16.31
   1 -10   8  241.90   17.25
   1 -10   9  581.16   29.52
  -1  10  -9  581.80   29.85
  -1  10  -9  559.41   26.80
  -1  10  -9  594.94   29.55
   1 -10   9  612.69   30.04
   1 -10   9  596.55   28.98
   1 -10   9  668.17   28.98
  -1  10  -9  551.75   28.45
  -1  10  -9  552.93   28.87
  -1  10 -10   37.79   10.23
   1 -10  10   52.90   14.93
  -1  10 -10   38.71   14.82
   1 -10  10   72.22   16.62
   1 -10  10   52.28   14.51
   1 -10  10   38.23   14.24
  -1  10 -10   57.11   13.67
  -1  10 -10   42.61   14.51
  -1  10 -11  507.32   23.14
   1 -10  11  506.78   27.96
  -1  10 -11  494.62   27.70
   1 -10  11  530.00   28.86
   1 -10  11  480.21   27.52
  -1  10 -11  475.18   26.49
  -1  10 -11  498.41   28.43
  -1  10 -12  125.69   10.71
   1 -10  12  132.05   19.00
  -1  10 -12  113.03   18.67
   1 -10  12  133.11   17.66
  -1  10 -12  104.02   20.26
  -1  10 -12  145.35   16.01
   1 -10  13  145.41   20.40
  -1  10 -13  170.14   11.35
  -1  10 -13  136.67   19.57
   1 -10  13  136.09   19.49
  -1  10 -13  150.00   16.97
  -1  10 -13   82.49   23.28
   1 -10  14  153.59   21.63
  -1  10 -14  143.84   20.85
   1 -10  14  177.77   20.95
  -1  10 -14  146.99   17.38
  -1  10 -14  177.54   27.06
   1 -10  15   82.99   23.46
  -1  10 -15  100.42   20.52
   1 -10  15   66.08   21.00
  -1  10 -15   73.61   16.90
  -1  10 -15   37.68   30.25
   1 -10  16  122.68   24.28
  -1  10 -16  151.39   18.84
   1 -10  17   73.16   28.68
  -1  10 -17   51.23   18.08
  -1  10 -18   86.36   19.79
  -1   9  12  -55.61   69.85
  -1   9  11    0.70   59.49
  -1   9  10  -21.93   50.45
  -1   9   9   54.10   39.93
  -1   9   8  221.43   32.06
  -1   9   8  180.84   26.74
  -1   9   7   51.35   24.08
  -1   9   7   -9.32   19.30
   1  -9  -6  198.29   17.36
  -1   9   6  189.47   22.30
  -1   9   6  159.80   17.97
   1  -9  -5  266.53   18.04
  -1   9   5  237.34   20.78
  -1   9   5  221.22   17.72
  -1   9   4  244.56   18.85
  -1   9   4  236.46   16.72
   1  -9  -4  248.19   17.41
   1  -9  -3   17.11   12.01
  -1   9   3   11.33   12.70
  -1   9   3   21.93   11.15
   1  -9  -2   25.22   11.52
  -1   9   2   12.89   12.08
  -1   9   2   17.52   10.26
  -1   9   1  156.82   14.50
  -1   9   1  142.71   12.61
   1  -9  -1  198.02   13.92
   1  -9   0  206.05   10.24
  -1   9   0  220.76   10.83
   1  -9   0  223.03    9.89
  -1   9   0  177.68   10.12
   1  -9   0  223.18   16.43
  -1   9   0  239.19   15.87
  -1   9   0  226.62   14.33
   1  -9   0  255.26   15.02
  -1   9  -1  148.67   10.14
   1  -9   1  159.76    9.73
   1  -9   1  149.76    9.55
  -1   9  -1  152.28    9.58
  -1   9  -1  186.40   13.95
   1  -9   1  161.79   14.86
   1  -9   1  167.86   13.11
  -1   9  -1  166.33   12.56
  -1   9  -2   15.98    8.01
   1  -9   2   22.19    7.42
  -1   9  -2    2.48    9.98
  -1   9  -2    6.71    7.35
   1  -9   2   18.33    7.61
   1  -9   2   23.27   12.05
   1  -9   2   12.89    5.23
   1  -9   2    6.97    4.73
   1  -9   2   16.05    9.80
  -1   9  -2   10.03   10.49
  -1   9  -3   -2.00    9.87
  -1   9  -3   -3.63    8.76
   1  -9   3    2.16    8.04
  -1   9  -3    3.15    8.11
   1  -9   3    1.22    8.54
   1  -9   3    7.03    6.68
   1  -9   3   -5.27   11.41
   1  -9   3    5.60    6.35
   1  -9   3   -2.32    9.56
  -1   9  -3   -9.53   10.42
  -1   9  -4  135.72   12.00
  -1   9  -4  133.92   11.88
   1  -9   4  123.82   11.69
   1  -9   4  136.00   11.81
  -1   9  -4  151.56   11.49
   1  -9   4  148.93   10.12
   1  -9   4  117.48   10.13
   1  -9   4  144.67   14.02
   1  -9   4  146.74   12.53
  -1   9  -5   12.79   10.39
   1  -9   5   11.86    9.94
  -1   9  -5    5.58    8.97
  -1   9  -5    7.03    9.26
   1  -9   5    4.39   10.26
   1  -9   5   12.43    8.49
   1  -9   5   20.88    9.01
   1  -9   5   15.36   11.44
   1  -9   5    0.92    9.97
  -1   9  -6  645.46   29.58
   1  -9   6  631.65   29.30
   1  -9   6  639.96   29.54
  -1   9  -6  659.12   29.22
   1  -9   6  620.16   28.75
   1  -9   6  681.98   28.54
   1  -9   6  637.69   29.77
  -1   9  -6  640.33   28.54
   1  -9   6  659.72   29.37
  -1   9  -7   45.98    9.78
  -1   9  -7   58.32   12.59
   1  -9   7   52.39   12.01
   1  -9   7   67.48   12.87
  -1   9  -7   43.54   11.30
   1  -9   7   45.92   10.91
   1  -9   7   64.52   11.28
  -1   9  -7   56.52   11.51
   1  -9   7   62.34   12.54
   1  -9   7   79.49   12.11
  -1   9  -8   72.99   13.59
  -1   9  -8   79.19   10.42
   1  -9   8   95.73   13.71
   1  -9   8   86.30   14.14
  -1   9  -8   44.05   12.28
   1  -9   8   87.20   12.26
   1  -9   8   85.61   12.46
  -1   9  -8   84.51   12.25
  -1   9  -8  106.34   12.42
   1  -9   8   79.14   12.95
   1  -9   8   85.30   13.09
  -1   9  -9   24.68   14.12
   1  -9   9   28.43   12.62
  -1   9  -9   18.00    9.30
  -1   9  -9   21.52   12.72
   1  -9   9   36.31   14.09
   1  -9   9   17.98   12.67
   1  -9   9   13.30   12.29
  -1   9  -9   18.16   11.37
   1  -9   9   13.70   12.83
  -1   9  -9   25.70   11.88
  -1   9 -10  179.44   11.95
   1  -9  10  167.09   16.81
  -1   9 -10  178.90   16.63
   1  -9  10  163.10   17.84
   1  -9  10  138.21   15.84
   1  -9  10  177.58   16.39
   1  -9  10  188.17   16.13
  -1   9 -10  125.97   15.03
  -1   9 -10  164.49   14.98
   1  -9  11  341.80   22.47
  -1   9 -11  390.36   17.02
   1  -9  11  358.10   23.87
  -1   9 -11  270.79   21.81
   1  -9  11  333.23   21.85
  -1   9 -11  316.92   20.45
  -1   9 -11  337.02   21.77
  -1   9 -12  179.61   11.30
   1  -9  12  163.47   18.91
  -1   9 -12  191.33   19.32
   1  -9  12  162.37   18.42
  -1   9 -12  160.83   15.96
  -1   9 -12  183.10   18.37
  -1   9 -13  341.50   16.56
   1  -9  13  361.73   24.69
  -1   9 -13  331.69   24.17
   1  -9  13  344.63   24.33
  -1   9 -13  342.13   25.01
  -1   9 -13  347.24   20.98
  -1   9 -14   36.91   17.97
   1  -9  14   49.85   18.39
  -1   9 -14   23.26   20.31
  -1   9 -14   35.55   14.60
  -1   9 -15  108.98   20.61
   1  -9  15  128.38   22.03
  -1   9 -15  150.17   17.44
  -1   9 -16  100.01   21.07
   1  -9  16   56.77   23.38
  -1   9 -16   63.25   16.58
   1  -9  17   68.43   39.99
   1  -9  17   94.22   29.01
  -1   9 -17   29.98   17.14
  -1   8  13   84.36   67.44
  -1   8  12   23.15   57.23
  -1   8  11  -27.15   47.74
  -1   8  10  -20.20   37.91
  -1   8  10   57.49   32.14
  -1   8   9   99.55   28.64
  -1   8   9  104.72   23.70
  -1   8   8   -1.09   21.84
  -1   8   8  -20.27   17.24
  -1   8   7  139.08   19.70
  -1   8   7  129.23   16.38
  -1   8   6  141.42   17.25
   1  -8  -6  160.15   15.19
  -1   8   6  122.16   14.47
  -1   8   5  273.50   18.87
  -1   8   5  233.04   16.80
   1  -8  -5  308.29   17.79
  -1   8   4  572.85   28.39
  -1   8   4  549.91   26.66
   1  -8  -4  623.55   27.43
  -1   8   3    8.20    9.42
  -1   8   3   -8.47   11.49
   1  -8  -3    4.85   10.38
  -1   8   2  555.85   26.32
   1  -8  -2  561.65   25.35
  -1   8   2  529.09   24.95
   1  -8  -1   -3.52    3.69
  -1   8   1    2.12    4.58
   1  -8  -1   -1.64    9.37
  -1   8   1   -2.99    8.68
  -1   8   1    7.23   10.06
   1  -8   0   10.90    5.48
  -1   8   0    9.09    5.72
   1  -8   0    8.86    4.96
  -1   8   0    4.78    5.14
   1  -8   0   20.33   11.00
  -1   8   0   10.03    9.66
  -1   8   0    2.13    8.36
   1  -8   0   -0.53    9.22
  -1   8  -1  185.31   10.28
   1  -8   1  191.18   10.06
  -1   8  -1  179.06    9.82
   1  -8   1  195.44    9.98
   1  -8   1  241.40   14.42
  -1   8  -1  188.93   12.68
  -1   8  -1  196.39   12.14
   1  -8   1  174.72   12.10
  -1   8  -2   16.27    7.63
   1  -8   2   15.01    6.93
  -1   8  -2   17.28    9.13
   1  -8   2   20.57    7.36
  -1   8  -2   21.78    7.43
   1  -8   2   19.56   10.71
   1  -8   2   17.19    5.26
   1  -8   2   18.64    5.52
  -1   8  -2   16.54    9.45
   1  -8   2   25.45    8.56
  -1   8  -3    8.93    8.99
  -1   8  -3   11.64    8.30
   1  -8   3    7.71    7.71
  -1   8  -3   -2.87    7.56
   1  -8   3    2.17    7.75
   1  -8   3    9.12    6.63
   1  -8   3   -7.76    6.11
  -1   8  -3  -19.23    9.03
   1  -8   3    6.64    8.72
   1  -8   3    0.92   10.55
  -1   8  -4   19.74    9.22
   1  -8   4   25.02    8.77
  -1   8  -4   29.74    8.77
   1  -8   4   22.87    8.97
  -1   8  -4   32.08    8.37
   1  -8   4   28.61    7.69
   1  -8   4   31.38    7.64
   1  -8   4   33.36    9.38
   1  -8   4   33.64   10.62
   1  -8   5  204.21   14.16
  -1   8  -5  220.83   14.65
   1  -8   5  221.22   14.37
  -1   8  -5  225.18   14.10
   1  -8   5  244.98   13.30
   1  -8   5  212.63   14.90
   1  -8   5  213.38   13.23
   1  -8   5  226.12   14.18
  -1   8  -5  242.28   13.56
  -1   8  -6   28.27    8.06
  -1   8  -6   49.78   11.13
   1  -8   6   32.07    9.91
  -1   8  -6   25.99   10.19
   1  -8   6   40.05   11.06
   1  -8   6   56.01    9.67
   1  -8   6   37.07    9.48
   1  -8   6   37.76   11.01
   1  -8   6   35.77   10.14
   1  -8   7   77.34   11.30
  -1   8  -7   69.30   12.43
  -1   8  -7   71.42    8.94
  -1   8  -7   68.16   11.49
   1  -8   7   83.76   12.63
   1  -8   7   56.76   11.02
   1  -8   7   81.77   11.04
  -1   8  -7   80.15   10.64
   1  -8   7   73.23   11.64
   1  -8   8   17.37   11.76
  -1   8  -8   22.90   12.17
  -1   8  -8   22.43    8.13
  -1   8  -8   19.75   11.03
   1  -8   8   28.91   12.42
   1  -8   8   35.73   11.06
   1  -8   8   16.48   10.86
  -1   8  -8   15.94   10.02
  -1   8  -8   14.97   10.14
   1  -8   8   24.37   11.25
   1  -8   9   70.94   12.80
  -1   8  -9   73.11   13.71
  -1   8  -9   47.88    8.73
   1  -8   9   47.59   14.11
  -1   8  -9   79.82   12.66
   1  -8   9   60.51   12.48
   1  -8   9   73.06   12.66
  -1   8  -9   64.87   11.66
   1  -8   9   45.91   12.57
  -1   8  -9   57.48   11.28
  -1   8 -10  153.44   16.63
   1  -8  10  178.47   16.13
  -1   8 -10  158.48   10.85
  -1   8 -10  134.51   15.51
   1  -8  10  185.98   17.40
   1  -8  10  170.13   15.47
   1  -8  10  175.58   15.94
  -1   8 -10  160.68   14.58
   1  -8  10  147.78   15.24
  -1   8 -10  155.42   13.87
  -1   8 -11   12.90    7.64
   1  -8  11   -2.81   15.53
  -1   8 -11   21.03   14.00
   1  -8  11    4.32   14.00
   1  -8  11   -0.50   13.56
   1  -8  11   -8.02   13.26
  -1   8 -11    2.66   11.76
  -1   8 -11   -6.45   12.16
  -1   8 -12  770.24   32.04
   1  -8  12  833.01   38.41
  -1   8 -12  792.12   37.31
   1  -8  12  779.49   37.19
  -1   8 -12  780.00   36.32
  -1   8 -12  764.75   35.11
  -1   8 -13   19.82   16.02
   1  -8  13    4.14   15.50
  -1   8 -13    5.79   14.60
  -1   8 -13    1.65   12.64
   1  -8  14   74.06   20.04
  -1   8 -14   88.81   18.78
   1  -8  14   66.02   18.23
  -1   8 -14  115.58   14.66
   1  -8  15  384.90   29.66
  -1   8 -15  423.09   26.73
   1  -8  15  357.13   27.25
  -1   8 -15  350.19   22.75
  -1   8 -16   11.24   19.27
   1  -8  16   21.50   29.04
  -1   8 -16    9.23   14.94
   1  -8  17  140.43   40.07
   1  -8  18   53.66   50.86
  -1   7  14  202.63   67.18
  -1   7  13  113.39   56.80
  -1   7  12  125.07   47.56
  -1   7  11  123.46   36.75
  -1   7  11   91.41   32.10
  -1   7  10    4.47   25.92
  -1   7  10   42.18   22.45
  -1   7   9  319.95   26.14
  -1   7   9  287.22   22.76
  -1   7   8  -12.82   17.33
  -1   7   8   -6.62   14.26
  -1   7   7   45.33   13.61
  -1   7   7   48.37   12.55
  -1   7   6    5.64   12.59
   1  -7  -6    5.69   11.77
  -1   7   6    9.02   10.76
  -1   7   5 2213.24   83.58
  -1   7   5 2325.32   87.32
  -1   7   5 2045.74   83.55
  -1   7   5 2177.74   86.12
   1  -7  -5 2371.39   86.29
  -1   7   4  160.57   14.02
  -1   7   4  175.17   12.65
   1  -7  -4  150.56   12.86
  -1   7   3  527.50   24.23
   1  -7  -3  502.29   23.03
  -1   7   3  459.89   22.55
  -1   7   2 1522.46   61.72
   1  -7  -2 1559.12   60.91
  -1   7   2 1476.94   60.61
  -1   7   1   70.10    5.28
   1  -7  -1   87.69    5.01
   1  -7  -1   74.97    5.52
  -1   7   1   87.29    6.02
  -1   7   1   89.29   10.37
  -1   7   1   89.76    8.90
   1  -7  -1   92.31    9.77
   1  -7   0  243.89   11.52
  -1   7   0  248.15   11.64
  -1   7   0  242.19   11.32
   1  -7   0  231.91   11.23
  -1   7   0  251.89   14.27
   1  -7   0  256.88   15.33
   1  -7   0  251.47   13.64
  -1   7   0  214.46   13.11
   1  -7   1   94.69    8.00
  -1   7  -1   94.29    8.10
  -1   7  -1  107.33    7.82
   1  -7   1  109.89    7.95
   1  -7   1   84.17    5.90
   1  -7   1   92.17   11.11
  -1   7  -1  103.17    9.04
   1  -7   1  105.65    9.77
  -1   7  -1  125.62   10.12
   1  -7   2  250.18   13.17
  -1   7  -2  248.88   13.24
   1  -7   2  246.71   13.08
  -1   7  -2  243.46   12.93
   1  -7   2  258.02   11.82
   1  -7   2  252.96   11.75
  -1   7  -2  237.49   14.25
   1  -7   2  252.31   15.24
   1  -7   2  280.32   14.10
  -1   7  -3 1538.73   60.81
   1  -7   3 1472.19   60.76
   1  -7   3 1534.58   60.69
  -1   7  -3 1557.09   60.80
   1  -7   3 1540.80   61.62
  -1   7  -3 1496.56   61.40
   1  -7   3 1607.64   60.19
   1  -7   3 1491.21   60.20
  -1   7  -3 1536.13   61.17
   1  -7   3 1515.43   60.98
  -1   7  -4   16.94    8.68
  -1   7  -4   24.07    8.22
   1  -7   4    9.73    8.13
  -1   7  -4   18.36    8.47
   1  -7   4   15.94    8.66
   1  -7   4    4.70    7.18
   1  -7   4   12.88    7.15
   1  -7   4   20.11    8.50
   1  -7   4    5.47    9.40
   1  -7   5  485.30   22.32
  -1   7  -5  464.70   22.54
  -1   7  -5  468.21   22.56
   1  -7   5  489.86   22.70
   1  -7   5  472.92   21.83
   1  -7   5  478.03   22.63
   1  -7   5  493.17   21.71
   1  -7   5  499.52   22.37
  -1   7  -5  476.36   21.66
  -1   7  -6  210.18   12.61
   1  -7   6  230.00   14.23
  -1   7  -6  226.87   14.82
  -1   7  -6  228.50   14.44
   1  -7   6  251.63   14.92
   1  -7   6  207.44   13.62
   1  -7   6  230.88   13.61
   1  -7   6  219.38   14.07
  -1   7  -7  412.05   19.31
  -1   7  -7  427.77   21.90
   1  -7   7  464.02   21.72
   1  -7   7  455.30   22.16
  -1   7  -7  423.38   21.34
   1  -7   7  420.26   21.06
   1  -7   7  419.45   21.08
   1  -7   7  438.02   20.82
  -1   7  -7  412.93   20.75
  -1   7  -7  408.92   20.40
   1  -7   8   74.87   12.05
  -1   7  -8   73.37    8.04
  -1   7  -8   77.13   12.72
   1  -7   8   78.01   13.17
  -1   7  -8   78.42   11.95
   1  -7   8   77.94   11.41
   1  -7   8   74.07   11.37
   1  -7   8   67.86   11.49
  -1   7  -8   72.04   10.44
  -1   7  -8   51.71   10.17
  -1   7  -9  294.25   18.86
  -1   7  -9  288.98   14.48
  -1   7  -9  280.82   17.80
   1  -7   9  305.50   19.09
   1  -7   9  325.85   17.90
   1  -7   9  317.71   17.86
   1  -7   9  300.74   18.25
  -1   7  -9  253.24   16.56
  -1   7  -9  292.36   17.46
  -1   7 -10   14.58   12.89
  -1   7 -10   17.79    6.98
  -1   7 -10   20.93   12.20
   1  -7  10   10.45   12.29
   1  -7  10   21.84   11.99
  -1   7 -10   -2.70   10.17
   1  -7  10   20.17   11.93
  -1   7 -10   -2.86   10.74
  -1   7 -11  107.34    8.86
  -1   7 -11  106.36   14.98
   1  -7  11  116.56   15.35
   1  -7  11  128.08   14.89
   1  -7  11  107.86   14.07
  -1   7 -11  105.96   13.68
  -1   7 -11  107.00   12.29
   1  -7  12  258.49   20.32
  -1   7 -12  290.47   20.57
   1  -7  12  282.63   20.78
  -1   7 -12  299.43   19.38
  -1   7 -12  292.72   17.60
   1  -7  12  306.09   19.51
  -1   7 -13  198.83   19.03
   1  -7  13  205.65   19.57
  -1   7 -13  197.56   15.91
  -1   7 -14  359.20   24.08
   1  -7  14  328.52   24.51
  -1   7 -14  328.10   20.51
  -1   7 -15   25.63   17.75
   1  -7  15   24.80   23.35
  -1   7 -15    1.35   14.32
   1  -7  16  327.69   34.27
   1  -7  17   59.66   39.77
   1  -7  17   44.92   32.60
   1  -7  18  124.09   54.03
   1  -7  18   92.55   44.57
  -1   6  14  154.03   57.59
  -1   6  13  -49.34   47.53
  -1   6  12  305.93   39.01
  -1   6  12  334.04   35.90
  -1   6  11   52.44   24.90
  -1   6  11   86.22   22.62
  -1   6  10  342.38   25.96
  -1   6  10  287.76   22.71
  -1   6   9  374.31   24.55
  -1   6   9  383.38   22.72
  -1   6   8  180.47   16.19
  -1   6   8  160.20   11.75
  -1   6   8  193.08   15.29
  -1   6   7  263.66   13.36
  -1   6   7  251.05   13.45
  -1   6   7  296.01   13.45
  -1   6   7  265.98   13.30
  -1   6   7  291.27   18.21
  -1   6   7  241.18   14.01
  -1   6   7  301.02   14.54
  -1   6   7  314.73   17.23
  -1   6   6  310.17   13.84
  -1   6   6  296.81   13.76
  -1   6   6  309.14   13.96
  -1   6   6  309.13   13.73
  -1   6   6  340.13   18.64
  -1   6   6  254.37   14.35
  -1   6   6  332.17   14.70
  -1   6   6  321.65   17.03
  -1   6   5  116.81    6.38
  -1   6   5   74.66    6.13
  -1   6   5   63.41    6.11
  -1   6   5   94.75    6.21
  -1   6   5   53.00    6.50
  -1   6   5  124.40   12.00
  -1   6   5   83.28    6.84
  -1   6   5  101.34   10.23
   1  -6  -5  112.13   10.96
  -1   6   4   71.02    5.22
  -1   6   4   43.31    4.99
  -1   6   4   64.13    4.92
  -1   6   4   52.02    4.64
  -1   6   4   95.95   11.17
  -1   6   4   76.26    5.28
  -1   6   4  105.29    9.77
   1  -6  -4  105.92    9.86
  -1   6   3  912.70   38.28
  -1   6   3 1126.99   41.57
   1  -6  -3 1163.43   40.81
  -1   6   3 1073.53   40.58
   1  -6  -2  525.19   21.48
  -1   6   2  548.24   21.62
  -1   6   2  520.83   21.36
  -1   6   2  609.69   24.93
   1  -6  -2  614.85   24.07
  -1   6   2  574.76   23.57
   1  -6  -1 1588.44   61.24
  -1   6   1 1539.39   61.28
   1  -6  -1 1537.75   61.08
  -1   6   1 1581.69   61.17
  -1   6   1 1698.23   63.41
  -1   6   1 1615.81   62.55
   1  -6  -1 1691.99   62.68
   1  -6   0   24.19    5.39
  -1   6   0   16.14    5.83
  -1   6   0   31.70    5.34
   1  -6   0   27.41    5.30
   1  -6   0   22.95    9.43
  -1   6   0   19.70    8.02
  -1   6   0   20.96    6.70
   1  -6   0   19.10    7.02
   1  -6   1  466.43   20.34
  -1   6  -1  466.95   20.38
   1  -6   1  488.12   20.38
  -1   6  -1  477.97   20.24
   1  -6   1  510.14   22.26
  -1   6  -1  509.98   21.64
   1  -6   1  461.15   19.34
   1  -6   1  506.31   21.20
  -1   6  -1  480.23   20.96
   1  -6   2 1969.09   81.35
  -1   6  -2 1993.82   81.41
   1  -6   2 2066.02   81.41
  -1   6  -2 2118.35   81.38
  -1   6  -2 2144.98   82.20
   1  -6   2 2105.86   80.92
   1  -6   2 2106.57   82.24
   1  -6   2 2174.35   80.86
   1  -6   2 2065.53   81.65
  -1   6  -3   56.63    8.85
  -1   6  -3   85.72    8.66
   1  -6   3   75.50    8.39
  -1   6  -3   72.68    8.28
   1  -6   3   78.29    8.97
   1  -6   3   80.15    7.40
   1  -6   3   86.81    7.16
   1  -6   3   91.16    8.56
   1  -6   3   80.20    9.71
  -1   6  -3   83.65    8.77
  -1   6  -4 1001.27   42.38
   1  -6   4 1069.25   42.39
  -1   6  -4 1014.96   42.33
   1  -6   4 1033.10   42.38
   1  -6   4 1051.02   42.61
   1  -6   4 1061.62   41.88
   1  -6   4 1031.47   41.95
  -1   6  -4 1045.12   41.92
   1  -6   4 1043.67   42.25
   1  -6   5  345.25   17.30
  -1   6  -5  338.86   17.62
  -1   6  -5  386.24   17.46
   1  -6   5  377.25   17.65
   1  -6   5  329.04   16.78
   1  -6   5  326.14   17.39
   1  -6   5  341.37   16.57
  -1   6  -5  311.80   16.14
  -1   6  -6   89.04   11.10
  -1   6  -6   82.26    8.03
   1  -6   6   87.28   10.25
   1  -6   6   76.60   10.89
  -1   6  -6   86.13   10.60
   1  -6   6   85.05    9.71
   1  -6   6   86.98    9.80
  -1   6  -6   92.91    9.28
   1  -6   6   99.98   10.70
  -1   6  -7   50.85    6.73
  -1   6  -7   46.78   11.07
   1  -6   7   40.74    7.66
   1  -6   7   60.41   11.44
  -1   6  -7   56.60   10.17
   1  -6   7   42.00   10.05
   1  -6   7   57.34    9.97
   1  -6   7   46.79    9.99
  -1   6  -7   48.71    8.49
  -1   6  -7   63.12    9.08
  -1   6  -8   18.71   11.22
  -1   6  -8   18.14    6.46
   1  -6   8    6.47    6.96
  -1   6  -8    7.27   10.14
   1  -6   8    4.24    9.82
   1  -6   8   19.11   10.18
   1  -6   8   22.73   10.14
  -1   6  -8    1.40    8.24
  -1   6  -8   18.97    9.01
  -1   6  -9  208.96   15.60
  -1   6  -9  198.12   10.28
  -1   6  -9  169.91   14.37
   1  -6   9  190.02   14.34
   1  -6   9  173.73   14.53
   1  -6   9  184.63   13.88
   1  -6   9  160.69   10.51
  -1   6  -9  192.75   13.66
  -1   6  -9  165.72   12.75
  -1   6 -10  133.33    8.87
   1  -6  10  136.85   14.32
   1  -6  10  124.40    9.42
  -1   6 -10  139.42   15.29
  -1   6 -10  137.98   14.04
   1  -6  10  152.06   14.34
  -1   6 -10  119.83   12.79
  -1   6 -10  137.90   11.78
   1  -6  10  151.34   13.38
  -1   6 -11   40.69   12.91
   1  -6  11   54.85   14.50
   1  -6  11   19.45   13.10
   1  -6  11   31.41    7.22
  -1   6 -11   31.25   14.19
  -1   6 -11   38.62   10.74
  -1   6 -11   47.13   11.64
   1  -6  11   54.33   12.61
   1  -6  12   48.80   15.97
  -1   6 -12   53.15   14.33
   1  -6  12   61.08   14.41
   1  -6  12   55.23   13.08
  -1   6 -12   65.25   11.79
  -1   6 -13  161.05   17.56
   1  -6  13  191.51   18.23
   1  -6  13  162.81   16.28
  -1   6 -13  167.00   14.50
   1  -6  14    8.68   17.62
   1  -6  14  -11.35   16.87
  -1   6 -14   -0.83   12.88
   1  -6  15  231.05   26.58
   1  -6  15  237.11   25.12
   1  -6  16   36.33   30.82
   1  -6  16   64.29   26.02
   1  -6  17  113.81   41.14
   1  -6  17  180.11   35.40
  -1   6 -17  144.87   22.60
   1  -6  18  163.85   55.01
   1  -6  18  197.68   48.13
  -1   5  14   22.38   47.63
  -1   5  14   72.14   45.99
  -1   5  13  140.13   38.38
  -1   5  13   83.01   36.02
  -1   5  12  120.69   26.50
  -1   5  12  142.70   25.21
  -1   5  11   25.45   19.92
  -1   5  11   50.72   18.91
  -1   5  10  366.12   23.23
  -1   5  10  369.71   19.87
  -1   5  10  341.47   22.33
  -1   5   9   24.72    8.64
  -1   5   9   15.94    8.89
  -1   5   9   -0.58    9.61
  -1   5   9    7.75   12.73
  -1   5   9   15.19   12.27
  -1   5   8  357.06   16.61
  -1   5   8  351.24   16.77
  -1   5   8  339.77   16.55
  -1   5   8  316.45   16.69
  -1   5   8  354.91   17.19
  -1   5   8  329.99   17.56
  -1   5   8  338.49   20.17
  -1   5   8  336.69   18.86
  -1   5   7  150.58    9.87
  -1   5   7  137.16   10.06
  -1   5   7  138.97    9.64
  -1   5   7  145.25   10.15
  -1   5   7  152.59   10.95
  -1   5   7  133.06   10.16
  -1   5   7  149.51   13.55
  -1   5   7  160.80   12.72
  -1   5   6  215.97   11.16
  -1   5   6  189.52   10.96
  -1   5   6  201.18   10.86
  -1   5   6  208.92   11.18
  -1   5   6  215.84   11.69
  -1   5   6  217.47   11.33
  -1   5   6  206.48   14.44
  -1   5   6  230.45   13.69
  -1   5   5  348.45   15.49
  -1   5   5  340.78   15.50
  -1   5   5  348.27   15.54
  -1   5   5  339.50   15.37
  -1   5   5  355.17   15.72
  -1   5   5  346.36   15.85
  -1   5   5  394.23   18.44
  -1   5   5  406.08   17.86
   1  -5  -5  385.56   18.03
  -1   5   4   28.20    5.14
  -1   5   4   35.65    5.35
  -1   5   4   29.58    5.13
  -1   5   4   49.83    5.08
  -1   5   4   42.28    9.00
  -1   5   4   39.68    5.11
  -1   5   4   18.01    5.17
  -1   5   4   30.94    8.26
   1  -5  -4   40.21    8.32
  -1   5   3   60.34    5.24
  -1   5   3   68.02    5.18
   1  -5  -3   76.89    5.16
  -1   5   3   48.28    5.01
  -1   5   3   59.58    4.55
  -1   5   3   82.67    4.65
  -1   5   3   87.77    9.31
   1  -5  -3   88.17    8.71
  -1   5   3   99.85    8.28
  -1   5   2  146.01    6.45
   1  -5  -2  119.18    6.21
   1  -5  -2  115.24    6.45
  -1   5   2   99.67    6.67
  -1   5   2  133.76    8.83
  -1   5   2  137.54    9.85
   1  -5  -2  118.96    9.42
   1  -5  -1  131.69    7.20
  -1   5   1  126.20    7.63
   1  -5  -1  133.06    7.06
  -1   5   1  131.67    7.25
  -1   5   1  165.36    9.86
   1  -5  -1  155.18    9.60
  -1   5   1  155.23    8.68
  -1   5   0  184.96    9.60
   1  -5   0  189.64    9.33
   1  -5   0  184.85    9.41
  -1   5   0  174.93    9.24
  -1   5   0  202.57   11.40
   1  -5   0  185.25   12.19
  -1   5   0  177.21    9.90
   1  -5   0  193.62   10.64
   1  -5   1 1500.79   61.08
  -1   5  -1 1509.29   61.09
   1  -5   1 1529.03   61.07
  -1   5  -1 1555.65   61.04
   1  -5   1 1556.86   62.05
   1  -5   1 1567.32   60.51
  -1   5  -1 1613.62   61.90
   1  -5   1 1599.30   60.45
  -1   5  -1 1592.20   61.40
   1  -5   1 1602.15   61.40
   1  -5   2  633.42   26.96
  -1   5  -2  658.26   27.16
  -1   5  -2  646.42   26.97
   1  -5   2  656.06   27.10
   1  -5   2  657.68   27.86
  -1   5  -2  675.14   27.67
   1  -5   2  653.88   26.47
   1  -5   2  656.33   26.46
   1  -5   2  666.83   27.22
  -1   5  -3 1605.85   63.65
   1  -5   3 1640.76   63.58
  -1   5  -3 1619.80   63.58
   1  -5   3 1597.38   63.60
  -1   5  -3 1630.35   63.81
   1  -5   3 1654.21   63.25
   1  -5   3 1627.09   63.15
   1  -5   3 1530.68   63.67
  -1   5  -3 1593.13   63.39
   1  -5   3 1621.49   63.57
  -1   5  -4 1246.46   49.94
   1  -5   4 1246.45   49.77
   1  -5   4 1234.15   49.92
  -1   5  -4 1249.75   49.83
   1  -5   4 1224.00   49.84
   1  -5   4 1261.45   49.46
   1  -5   4 1244.25   49.51
  -1   5  -4 1230.92   49.24
   1  -5   5   26.49    7.21
  -1   5  -5   38.63    6.55
  -1   5  -5   46.48    9.78
  -1   5  -5   36.94    8.34
   1  -5   5   34.43    8.29
   1  -5   5   36.66    8.11
  -1   5  -5   43.66    7.18
   1  -5   5   38.54    8.73
  -1   5  -6 2194.47   86.05
  -1   5  -6 2261.86   87.43
  -1   5  -6 2256.66   87.47
   1  -5   6 2209.43   87.00
   1  -5   6 2263.01   87.29
   1  -5   6 2271.91   87.10
   1  -5   6 2116.78   86.08
  -1   5  -6 2232.16   87.13
  -1   5  -7   76.63   11.34
  -1   5  -7   60.77    6.58
   1  -5   7   59.77    7.17
  -1   5  -7   67.81   10.30
   1  -5   7   53.84    9.97
   1  -5   7   62.20    9.91
  -1   5  -7   52.92    8.47
  -1   5  -7   76.52    8.84
  -1   5  -8  391.75   19.49
   1  -5   8  342.40   19.72
  -1   5  -8  363.41   19.68
   1  -5   8  381.67   19.26
  -1   5  -8  386.50   16.19
   1  -5   8  333.15   16.28
  -1   5  -8  371.50   18.55
   1  -5   8  371.41   18.48
  -1   5  -8  360.80   17.72
   1  -5   9  127.44   13.79
  -1   5  -9  109.04   12.63
   1  -5   9  116.81   12.11
   1  -5   9  101.94    8.13
  -1   5  -9  101.42   13.06
  -1   5  -9  117.49    8.02
   1  -5   9  112.39   11.72
  -1   5  -9  113.87   10.12
  -1   5  -9  123.83   11.34
   1  -5  10  951.19   40.59
  -1   5 -10  893.88   40.00
  -1   5 -10  952.76   40.33
   1  -5  10  939.74   40.22
   1  -5  10  864.09   36.84
  -1   5 -10  973.21   39.74
  -1   5 -10  922.68   38.86
   1  -5  10  960.59   39.30
   1  -5  11  121.12   14.59
  -1   5 -11  108.64   14.84
   1  -5  11  115.24    8.78
   1  -5  11  105.09   15.31
  -1   5 -11  120.67   14.56
   1  -5  11  140.55   14.77
  -1   5 -11  109.05   11.81
   1  -5  11  114.96   13.19
   1  -5  12  239.67   13.07
   1  -5  12  232.22   18.55
   1  -5  12  276.52   19.65
  -1   5 -12  241.89   18.90
   1  -5  12  279.70   19.56
  -1   5 -12  290.97   16.71
   1  -5  12  255.35   17.69
   1  -5  13    6.80   14.51
   1  -5  13   -7.44   16.52
   1  -5  13   20.16   15.01
   1  -5  13   17.94   13.68
   1  -5  14   29.84   18.30
   1  -5  14   21.23   16.46
   1  -5  15  528.90   34.50
   1  -5  15  561.70   33.73
  -1   5 -15  565.76   31.01
   1  -5  16   30.29   30.06
   1  -5  16   33.38   27.59
  -1   5 -16   36.85   18.82
   1  -5  17  270.87   44.05
   1  -5  17  247.80   40.44
  -1   5 -17  312.96   25.55
   1  -5  18   42.93   54.37
   1  -5  18    9.17   49.25
  -1   4  15  -15.79   49.29
  -1   4  14  144.22   40.70
  -1   4  14  135.62   39.87
  -1   4  13  143.99   27.77
  -1   4  13  164.69   27.79
  -1   4  12   22.70   16.44
  -1   4  12   18.07   19.57
  -1   4  12   22.51   19.48
  -1   4  11  125.24   13.03
  -1   4  11  174.70   14.08
  -1   4  11  139.11   18.24
  -1   4  11  173.60   15.99
  -1   4  11  197.18   17.97
  -1   4  10   91.57   10.97
  -1   4  10  120.45   12.01
  -1   4  10  114.65   11.48
  -1   4  10  145.57   13.91
  -1   4  10  122.31   12.33
  -1   4  10  123.92   15.20
  -1   4  10  142.23   14.56
  -1   4   9  509.32   23.69
  -1   4   9  550.53   24.24
  -1   4   9  517.12   23.76
  -1   4   9  517.83   23.89
  -1   4   9  529.16   25.03
  -1   4   9  560.17   24.66
  -1   4   9  535.67   25.88
  -1   4   9  519.15   25.51
  -1   4   8  710.05   31.11
  -1   4   8  761.23   31.44
  -1   4   8  756.10   31.28
  -1   4   8  747.93   31.20
  -1   4   8  754.76   32.98
  -1   4   8  701.27   31.73
  -1   4   8  758.88   31.75
  -1   4   8  763.30   32.78
  -1   4   7  227.91   12.72
  -1   4   7  242.58   13.07
  -1   4   7  239.22   12.59
  -1   4   7  261.89   12.81
  -1   4   7  209.89   12.91
  -1   4   7  218.04   14.91
  -1   4   7  228.55   13.32
  -1   4   7  269.74   14.72
  -1   4   6 1366.42   53.60
  -1   4   6 1360.37   53.52
  -1   4   6 1365.70   53.59
  -1   4   6 1315.77   53.42
  -1   4   6 1326.48   53.77
  -1   4   6 1371.77   53.81
  -1   4   6 1386.15   55.01
  -1   4   6 1371.89   54.80
  -1   4   5   -0.75    5.97
  -1   4   5   -1.17    5.40
  -1   4   5   -4.67    6.12
  -1   4   5    1.72    5.95
  -1   4   5   -3.17    8.17
  -1   4   5   11.20    5.74
  -1   4   5    2.16    6.14
  -1   4   5    5.77    7.72
  -1   4   4  759.19   31.27
  -1   4   4  741.45   31.22
  -1   4   4  776.36   31.35
  -1   4   4  857.20   31.42
  -1   4   4  750.87   31.26
  -1   4   4  802.92   32.90
  -1   4   4  846.90   32.54
   1  -4  -4  801.65   32.63
  -1   4   3  795.72   31.90
   1  -4  -3  742.82   31.70
  -1   4   3  747.44   31.79
  -1   4   3  838.09   31.79
  -1   4   3  812.08   31.65
  -1   4   3  827.69   33.38
  -1   4   3  831.39   31.77
   1  -4  -3  854.12   33.02
  -1   4   3  890.25   32.86
   1  -4  -2  208.05    9.22
  -1   4   2  191.15    9.25
   1  -4  -2  201.42    9.05
  -1   4   2  174.28    9.03
  -1   4   2  243.82   11.34
   1  -4  -2  224.40   11.05
  -1   4   2  220.76   10.63
  -1   4   1   15.00    4.28
   1  -4  -1    0.49    4.11
   1  -4  -1    1.92    4.27
  -1   4   1    0.22    4.78
  -1   4   1    2.13    6.09
  -1   4   1    3.93    5.22
   1  -4  -1    5.32    5.86
  -1   4   0  205.10   10.43
   1  -4   0  212.19   10.20
  -1   4   0  209.62   10.09
   1  -4   0  226.83   10.17
  -1   4   0  215.19   11.20
   1  -4   0  209.62   12.32
  -1   4   0  205.54   10.46
   1  -4   0  235.66   10.76
  -1   4   0  207.25   11.33
   1  -4   1 4434.13  167.94
  -1   4  -1 4349.52  167.92
  -1   4  -1 4381.70  167.90
   1  -4   1 4253.68  167.90
   1  -4   1 4467.34  168.41
   1  -4   1 4236.66  167.51
  -1   4  -1 4499.42  168.39
  -1   4  -1 4137.44  168.26
   1  -4   1 4641.30  168.01
  -1   4  -2  175.21   10.55
   1  -4   2  198.91    9.87
  -1   4  -2  179.32    9.91
   1  -4   2  171.42   10.27
   1  -4   2  182.57   10.89
  -1   4  -2  177.36   10.01
   1  -4   2  194.04    9.47
   1  -4   2  176.22    9.92
  -1   4  -3 1240.59   49.03
  -1   4  -3 1247.20   48.91
   1  -4   3 1266.95   48.64
   1  -4   3 1208.72   48.95
  -1   4  -3 1239.50   48.79
   1  -4   3 1181.87   48.58
  -1   4  -4   42.71    5.91
   1  -4   4   40.50    6.59
  -1   4  -4   36.84    9.10
  -1   4  -4   41.17    7.51
   1  -4   4   45.38    6.87
  -1   4  -4   34.04    6.38
   1  -4   4   36.16    7.84
  -1   4  -4   34.25    6.38
  -1   4  -5 2245.95   86.03
  -1   4  -5 2151.32   84.87
  -1   4  -5 2193.47   86.05
  -1   4  -5 2290.13   85.81
   1  -4   5 2098.09   84.92
   1  -4   5 2252.71   85.71
   1  -4   6  234.83   14.54
  -1   4  -6  238.41   13.66
  -1   4  -6  246.84   14.75
   1  -4   6  225.11   13.60
  -1   4  -6  251.74   11.32
   1  -4   6  213.06   11.67
   1  -4   6  235.53   13.63
  -1   4  -6  247.84   13.05
  -1   4  -7  330.53   16.81
   1  -4   7  302.72   17.34
   1  -4   7  317.29   16.66
  -1   4  -7  303.05   17.02
   1  -4   7  286.22   14.01
  -1   4  -7  310.13   13.76
   1  -4   7  301.89   15.97
  -1   4  -7  326.04   15.86
  -1   4  -7  304.19   15.20
   1  -4   8 1004.11   42.77
   1  -4   8 1092.20   45.07
  -1   4  -8 1150.98   45.30
  -1   4  -8 1089.29   45.10
   1  -4   8 1165.95   45.40
   1  -4   8 1076.56   45.13
  -1   4  -8 1122.22   44.07
   1  -4   8 1080.63   44.34
  -1   4  -8 1055.57   44.56
   1  -4   9  151.49    9.70
   1  -4   9  174.43   13.60
  -1   4  -9  152.89   14.10
   1  -4   9  176.29   14.63
  -1   4  -9  167.24   13.65
   1  -4   9  172.16   13.60
   1  -4   9  179.74   13.67
   1  -4   9  168.94   13.02
   1  -4   9  201.31   13.63
  -1   4  -9  149.97   11.81
   1  -4  10 1583.10   66.44
   1  -4  10 1816.12   69.44
   1  -4  10 1817.04   69.50
  -1   4 -10 1647.50   69.01
   1  -4  10 1778.52   69.23
   1  -4  10 1765.69   69.77
  -1   4 -10 1686.23   68.04
   1  -4  10 1682.42   68.30
   1  -4  10 1768.43   69.02
   1  -4  11  165.23   10.49
   1  -4  11  179.48   15.71
   1  -4  11  193.71   16.71
   1  -4  11  151.95   15.75
   1  -4  11  207.39   15.89
   1  -4  11  191.23   15.42
   1  -4  11  167.45   14.33
  -1   4 -11  170.22   13.25
   1  -4  12  437.83   23.82
  -1   4 -12  468.48   24.46
   1  -4  12  388.89   18.62
   1  -4  12  400.84   24.18
   1  -4  12  410.33   24.03
   1  -4  12  429.83   22.48
   1  -4  13   71.08   15.54
   1  -4  13   84.54   16.84
  -1   4 -13   85.36   15.45
   1  -4  13   83.90   15.91
   1  -4  13   85.59   14.32
   1  -4  14  205.21   21.52
   1  -4  14  177.78   20.18
  -1   4 -14  182.01   19.17
   1  -4  15  238.99   26.33
   1  -4  15  241.71   26.63
  -1   4 -15  213.45   21.07
   1  -4  16   98.61   31.83
   1  -4  16  146.60   30.46
  -1   4 -16  106.34   19.77
   1  -4  17  200.77   45.21
   1  -4  17  169.03   40.47
  -1   4 -17  189.94   22.74
   1  -4  18   87.42   56.69
   1  -4  18   15.73   52.79
   1  -4  19  228.41   70.01
  -1   3  16   23.90   54.11
  -1   3  15   25.32   42.31
  -1   3  14  189.89   30.27
  -1   3  14  160.53   32.24
  -1   3  13   41.87   17.70
  -1   3  13   38.72   20.60
  -1   3  13   43.12   21.05
  -1   3  12   87.03   14.76
  -1   3  12  120.10   12.77
  -1   3  12  106.64   17.22
  -1   3  12   89.25   14.42
  -1   3  12   76.10   17.89
  -1   3  11   12.55   11.58
  -1   3  11   35.42   10.02
  -1   3  11   79.10   12.33
  -1   3  11   30.60   11.75
  -1   3  11   25.61   11.25
  -1   3  11   43.53   12.93
  -1   3  11   21.64   12.87
  -1   3  11   11.83   13.18
  -1   3  10  837.72   36.09
  -1   3  10  802.00   35.96
  -1   3  10  854.40   35.78
  -1   3  10  863.24   36.10
  -1   3  10  860.70   36.91
  -1   3  10  849.72   36.14
  -1   3  10  814.31   37.23
  -1   3   9  461.26   21.03
  -1   3   9  435.57   20.40
  -1   3   9  411.93   20.83
  -1   3   9  417.76   20.38
  -1   3   9  439.13   20.89
  -1   3   9  484.36   21.54
  -1   3   9  427.44   22.16
  -1   3   8  257.52   13.98
  -1   3   8  268.40   14.77
  -1   3   8  270.21   14.38
  -1   3   8  252.00   14.21
  -1   3   8  327.35   15.46
  -1   3   8  265.89   14.30
  -1   3   8  267.59   15.96
  -1   3   7  757.13   31.90
  -1   3   7  777.38   32.03
  -1   3   7  756.74   31.85
  -1   3   7  776.10   31.98
  -1   3   7  819.99   32.37
  -1   3   7  756.24   32.08
  -1   3   7  766.01   33.03
  -1   3   6   47.88    6.89
  -1   3   6   49.70    6.85
  -1   3   6   39.62    6.73
  -1   3   6   51.18    7.52
  -1   3   6   45.22    7.15
  -1   3   6   47.15    8.31
  -1   3   6   43.95    6.75
  -1   3   6   55.97    8.71
  -1   3   5 1309.23   51.47
  -1   3   5 1297.92   51.43
  -1   3   5 1279.72   51.36
  -1   3   5 1297.65   51.53
  -1   3   5 1319.91   51.68
  -1   3   5 1281.81   51.58
  -1   3   5 1318.47   52.36
  -1   3   5 1369.04   52.21
  -1   3   4  955.66   38.40
  -1   3   4  953.54   38.26
  -1   3   4  988.58   38.42
  -1   3   4  997.94   39.36
  -1   3   4  949.17   38.45
  -1   3   4  974.51   38.48
  -1   3   4  976.78   39.05
  -1   3   3  142.69    7.96
  -1   3   3  147.31    7.55
   1  -3  -3  122.15    7.48
  -1   3   3  150.90    7.80
  -1   3   3  147.46    9.14
  -1   3   3  130.00    7.49
   1  -3  -3  130.81    8.90
  -1   3   3  148.24    8.11
  -1   3   2 1734.42   67.18
   1  -3  -2 1697.43   67.12
  -1   3   2 1701.61   67.12
   1  -3  -2 1694.85   67.06
  -1   3   2 1768.53   68.01
  -1   3   2 1775.96   66.90
  -1   3   2 1696.57   66.95
   1  -3  -2 1800.12   67.58
  -1   3   2 1830.26   67.53
   1  -3  -1 1078.73   42.14
  -1   3   1 1046.97   42.20
   1  -3  -1 1078.15   42.07
  -1   3   1 1070.99   42.10
  -1   3   1 1088.38   42.94
   1  -3  -1 1100.10   42.42
  -1   3   1 1121.69   42.30
  -1   3   0 1179.84   47.81
   1  -3   0 1217.69   47.69
  -1   3   0 1138.72   47.73
   1  -3   0 1251.66   47.71
  -1   3   0 1269.95   48.20
   1  -3   0 1233.20   48.34
  -1   3   0 1242.94   47.67
   1  -3   0 1268.80   47.71
  -1   3   0 1235.80   48.31
  -1   3  -1 1090.43   41.74
  -1   3  -1 1084.01   41.63
   1  -3   1 1099.66   41.95
  -1   3  -1 1125.93   41.85
   1  -3   1 1060.82   41.25
  -1   3  -1  981.32   41.29
   1  -3   1 1028.86   41.96
  -1   3  -1 1039.70   41.77
  -1   3  -2  515.27   21.67
  -1   3  -2  523.58   21.30
  -1   3  -2  508.39   21.22
   1  -3   2  492.93   21.56
   1  -3   2  487.98   21.29
  -1   3  -2  533.00   21.21
  -1   3  -3   20.64    7.64
   1  -3   3   25.07    6.29
  -1   3  -3   27.53    6.50
  -1   3  -3   18.01    7.37
  -1   3  -3   28.71    5.78
   1  -3   3   28.21    7.11
  -1   3  -3   26.70    5.46
  -1   3  -4   39.47    5.53
   1  -3   4   36.03    7.03
   1  -3   4   40.53    5.94
  -1   3  -4   40.83    8.59
  -1   3  -4   35.08    7.22
   1  -3   4   26.08    8.32
  -1   3  -4   39.14    8.51
   1  -3   4   32.60    7.67
  -1   3  -4   37.83    6.47
  -1   3  -4   49.04    6.27
  -1   3  -5  198.03   12.39
   1  -3   5  187.08   10.03
  -1   3  -5  197.93    9.76
   1  -3   5  203.73   11.61
   1  -3   5  189.08   12.84
  -1   3  -5  194.37   11.65
  -1   3  -5  212.35   12.57
   1  -3   5  195.16   11.78
  -1   3  -5  202.23   11.20
   1  -3   5  200.08   11.58
  -1   3  -6  370.84   16.07
   1  -3   6  377.32   17.88
   1  -3   6  349.49   16.28
  -1   3  -6  361.42   18.56
  -1   3  -6  395.79   18.03
   1  -3   6  380.41   18.92
   1  -3   6  373.55   18.32
  -1   3  -6  378.16   17.58
   1  -3   6  379.18   18.05
   1  -3   6  392.35   18.14
   1  -3   7  606.10   26.70
   1  -3   7  583.03   24.57
  -1   3  -7  626.69   26.92
   1  -3   7  607.12   27.06
  -1   3  -7  593.20   26.55
   1  -3   7  612.92   26.56
   1  -3   7  604.04   26.39
  -1   3  -7  578.07   25.54
   1  -3   7  610.26   26.48
   1  -3   8   28.12    9.41
   1  -3   8   33.96    6.50
  -1   3  -8   22.68    9.69
   1  -3   8   28.73   10.65
   1  -3   8   25.37    9.62
   1  -3   8   25.45    9.82
   1  -3   8   14.52    9.36
  -1   3  -8   16.99    7.69
   1  -3   9 1654.71   67.38
   1  -3   9 1634.32   65.20
   1  -3   9 1758.30   67.67
   1  -3   9 1733.50   67.88
   1  -3   9 1667.85   66.71
   1  -3   9 1646.74   67.12
  -1   3  -9 1641.46   66.51
   1  -3  10  814.89   36.82
   1  -3  10  815.42   34.02
  -1   3 -10  884.72   37.04
   1  -3  10  846.12   37.24
   1  -3  10  880.60   37.45
   1  -3  10  838.69   36.82
   1  -3  10  820.54   36.10
   1  -3  10  866.16   36.80
   1  -3  11   79.05    8.53
  -1   3 -11   97.98   13.85
   1  -3  11   62.03   12.77
  -1   3 -11   62.85   12.53
   1  -3  11   71.58   13.99
   1  -3  11   64.35   13.42
   1  -3  11   53.40   13.13
   1  -3  11   93.69   12.92
   1  -3  11   54.26   11.77
   1  -3  12  522.55   27.30
   1  -3  12  501.47   23.21
  -1   3 -12  579.66   27.76
  -1   3 -12  525.11   27.00
   1  -3  12  569.57   28.38
   1  -3  12  584.58   27.77
   1  -3  12  567.12   28.35
   1  -3  12  516.61   26.38
   1  -3  13   25.11   15.17
  -1   3 -13   35.74   14.08
   1  -3  13   12.72   16.08
   1  -3  13   29.43   15.21
   1  -3  13   20.07   13.68
   1  -3  14  557.38   32.19
   1  -3  14  572.06   32.40
  -1   3 -14  599.99   30.71
   1  -3  15    1.14   23.70
   1  -3  15   10.66   23.42
  -1   3 -15    4.92   16.66
   1  -3  16  252.41   34.24
   1  -3  16  221.19   34.35
  -1   3 -16  200.39   21.73
   1  -3  17   70.39   46.16
   1  -3  17   84.69   43.85
  -1   3 -17   72.08   20.14
   1  -3  18   55.39   57.39
   1  -3  18   90.10   56.45
   1  -3  19  109.82   69.87
  -1   2  17  158.86   60.19
  -1   2  16   40.14   47.74
  -1   2  16   72.42   48.59
  -1   2  15  122.39   37.12
  -1   2  15   97.30   36.55
  -1   2  14  113.88   22.74
  -1   2  14  103.30   15.26
  -1   2  14  165.01   25.87
  -1   2  14  112.97   25.15
  -1   2  13    0.42   16.83
  -1   2  13   12.17   15.77
  -1   2  13   -9.48   12.39
  -1   2  13   33.69   19.32
  -1   2  13  -11.79   14.32
  -1   2  13    4.60   18.67
  -1   2  12  245.90   16.26
  -1   2  12  223.72   17.67
  -1   2  12  215.96   15.64
  -1   2  12  266.32   18.19
  -1   2  12  212.14   19.04
  -1   2  12  237.06   18.04
  -1   2  12  229.90   17.74
  -1   2  12  223.84   19.04
  -1   2  11  109.17   12.94
  -1   2  11   99.66   11.62
  -1   2  11  111.60   14.09
  -1   2  11   89.15   13.34
  -1   2  11   91.47   13.53
  -1   2  11   84.70   13.47
  -1   2  11   91.13   13.74
  -1   2  10  424.26   20.69
  -1   2  10  418.56   20.83
  -1   2  10  428.98   21.67
  -1   2  10  432.09   21.69
  -1   2  10  406.58   22.14
  -1   2  10  398.80   21.80
  -1   2  10  444.74   21.71
  -1   2   9   52.41    9.41
  -1   2   9   14.96    8.36
  -1   2   9   32.76   10.25
  -1   2   9   10.24    9.62
  -1   2   9   20.43   10.41
  -1   2   9   34.85    9.99
  -1   2   8 1580.39   62.44
  -1   2   8 1560.11   62.31
  -1   2   8 1598.53   62.57
  -1   2   8 1623.42   63.06
  -1   2   8 1528.29   62.61
  -1   2   8 1500.79   62.97
  -1   2   7  462.21   20.30
  -1   2   7  437.25   20.28
  -1   2   7  428.94   20.56
  -1   2   7  505.84   21.23
  -1   2   7  460.90   20.60
  -1   2   7  471.86   21.23
  -1   2   6  954.72   38.83
  -1   2   6  981.73   38.82
  -1   2   6  949.97   38.90
  -1   2   6  950.77   38.64
  -1   2   6  945.40   38.92
  -1   2   6  978.76   39.22
  -1   2   6  995.05   39.45
  -1   2   5  753.03   29.40
  -1   2   5  712.13   29.43
  -1   2   5  686.73   29.18
  -1   2   5  727.13   29.40
  -1   2   5  736.51   29.60
  -1   2   5  721.18   29.48
  -1   2   5  727.64   29.84
  -1   2   4  205.08    9.88
  -1   2   4  192.57    9.48
  -1   2   4  192.43    9.75
  -1   2   4  179.79    9.78
  -1   2   4  182.26    9.82
  -1   2   3 1091.79   41.42
   1  -2  -3 1032.29   41.36
  -1   2   3 1050.13   41.27
  -1   2   3 1066.15   41.71
  -1   2   3 1049.93   41.34
  -1   2   3 1034.05   41.57
  -1   2   2 2466.29   91.64
   1  -2  -2 2306.18   91.56
   1  -2  -2 2332.49   91.51
  -1   2   2 2352.43   91.54
  -1   2   2 2402.84   91.90
   1  -2  -2 2354.89   91.42
  -1   2   2 2384.24   91.45
   1  -2  -2 2403.68   91.68
  -1   2   2 2410.82   91.68
  -1   2   1 5264.50  198.73
  -1   2   1 5137.84  198.69
  -1   2   1 5122.03  198.97
  -1   2   1 5253.30  198.58
  -1   2   1 5032.03  199.05
  -1   2   0 1590.21   61.86
  -1   2   0 1625.05   61.83
  -1   2   0 1609.31   61.91
   1  -2   0 1591.50   61.95
  -1   2   0 1582.33   61.50
  -1   2   0 1656.46   62.02
   1  -2   0 1531.10   62.06
  -1   2  -1  467.62   19.37
   1  -2   1  443.77   19.34
  -1   2  -1  495.83   19.64
  -1   2  -1  439.92   19.42
   1  -2   1  509.55   19.51
  -1   2  -1  461.04   19.28
   1  -2   1  488.86   19.45
  -1   2  -1  501.25   19.43
  -1   2  -2  672.08   27.20
   1  -2   2  625.02   27.00
   1  -2   2  652.21   26.69
   1  -2   2  658.52   27.12
  -1   2  -2  672.90   27.03
  -1   2  -2  635.83   27.07
  -1   2  -2  734.68   26.82
   1  -2   2  692.23   26.98
  -1   2  -2  667.93   26.72
   1  -2   3   24.03    5.44
  -1   2  -3   21.87    7.47
   1  -2   3   29.80    5.95
  -1   2  -3   25.68    6.17
   1  -2   3   22.18    7.34
  -1   2  -3   26.58    7.39
   1  -2   3   19.61    6.00
  -1   2  -3   15.73    5.25
   1  -2   3   32.15    6.75
  -1   2  -3   17.90    5.61
  -1   2  -4  585.24   26.65
  -1   2  -4  667.62   25.39
   1  -2   4  614.01   26.20
   1  -2   4  635.82   25.48
  -1   2  -4  588.84   26.29
   1  -2   4  661.52   26.82
  -1   2  -4  608.51   26.76
   1  -2   4  665.34   26.46
   1  -2   4  619.17   26.38
  -1   2  -4  629.66   25.94
   1  -2   4  639.53   26.33
   1  -2   5  521.65   21.03
  -1   2  -5  501.67   22.56
   1  -2   5  499.76   22.15
   1  -2   5  513.20   22.66
  -1   2  -5  512.45   22.11
   1  -2   5  490.85   22.38
  -1   2  -5  518.84   22.88
   1  -2   5  497.92   22.03
   1  -2   5  491.56   22.28
   1  -2   6  499.59   20.61
   1  -2   6  479.37   21.85
   1  -2   6  497.52   22.48
  -1   2  -6  464.90   22.08
   1  -2   6  491.00   22.27
  -1   2  -6  527.47   22.78
   1  -2   6  493.74   21.79
   1  -2   6  475.14   22.06
   1  -2   7  190.14   10.18
   1  -2   7  189.74   12.08
   1  -2   7  165.36   13.23
   1  -2   7  166.15   12.30
  -1   2  -7  174.02   13.08
   1  -2   7  172.01   12.06
   1  -2   7  161.52   11.71
   1  -2   8 1096.96   42.59
   1  -2   8 1047.81   44.11
   1  -2   8 1102.87   44.49
   1  -2   8 1060.14   44.66
   1  -2   8 1051.02   44.13
   1  -2   8 1031.52   43.76
   1  -2   9 1010.32   40.52
  -1   2  -9 1064.11   42.65
   1  -2   9  990.88   42.32
   1  -2   9 1038.85   42.79
  -1   2  -9  977.71   42.42
   1  -2   9 1015.38   43.03
   1  -2   9  988.83   42.31
   1  -2   9  994.35   41.81
   1  -2  10  104.32   12.15
  -1   2 -10  133.16   13.30
   1  -2  10  113.97    9.33
  -1   2 -10  115.06   12.54
   1  -2  10  109.06   13.58
   1  -2  10  120.46   13.29
   1  -2  10  113.83   12.07
   1  -2  10  107.19   12.66
   1  -2  11   75.51    9.11
   1  -2  11   74.27   12.74
  -1   2 -11   84.65   13.62
  -1   2 -11   79.19   12.62
   1  -2  11   64.67   13.53
   1  -2  11   60.36   13.58
   1  -2  11   42.93   12.83
   1  -2  11   65.68   11.89
   1  -2  11   63.83   13.00
   1  -2  12  368.97   18.20
  -1   2 -12  420.19   22.51
   1  -2  12  389.87   22.01
  -1   2 -12  346.91   21.66
   1  -2  12  354.43   22.72
   1  -2  12  364.37   21.97
   1  -2  12  374.92   22.87
   1  -2  12  374.02   20.81
   1  -2  13  627.60   33.27
   1  -2  13  690.45   33.59
  -1   2 -13  713.58   33.14
   1  -2  13  738.16   34.64
   1  -2  13  663.09   32.01
   1  -2  14  166.42   21.63
   1  -2  14  154.36   22.11
  -1   2 -14  182.80   18.33
   1  -2  14  177.83   20.45
   1  -2  15   40.46   23.74
   1  -2  15   39.76   25.12
  -1   2 -15   38.13   16.32
   1  -2  16  326.57   38.43
  -1   2 -16  295.32   23.35
   1  -2  16  258.29   38.17
   1  -2  17   93.74   47.49
  -1   2 -17   90.89   19.89
   1  -2  17  111.17   48.28
   1  -2  17   56.28   44.06
   1  -2  18   82.67   58.44
  -1   2 -18  122.60   22.57
   1  -2  18  120.71   60.36
   1  -2  18   70.48   57.57
   1  -2  19    7.10   70.84
  -1   1  18   -8.12   65.68
  -1   1  17  259.34   58.01
  -1   1  17  235.26   55.98
  -1   1  16   93.43   44.48
  -1   1  16   48.84   42.51
  -1   1  15  230.94   32.34
  -1   1  15  300.92   21.46
  -1   1  15  325.39   35.14
  -1   1  15  299.16   34.48
  -1   1  14   46.79   20.66
  -1   1  14   51.99   19.10
  -1   1  14   31.37   22.97
  -1   1  14   51.22   22.00
  -1   1  13   62.08   16.70
  -1   1  13   75.01   16.54
  -1   1  13   83.95   14.86
  -1   1  13   74.26   18.90
  -1   1  13   72.69   13.78
  -1   1  13   76.82   18.20
  -1   1  12  486.27   25.88
  -1   1  12  511.83   26.64
  -1   1  12  502.19   25.90
  -1   1  12  510.46   27.03
  -1   1  12  542.93   26.57
  -1   1  12  470.70   26.50
  -1   1  12  492.41   26.00
  -1   1  12  542.18   25.15
  -1   1  11  216.85   15.85
  -1   1  11  205.72   15.99
  -1   1  11  234.86   16.75
  -1   1  11  221.60   16.59
  -1   1  11  232.41   16.75
  -1   1  11  220.64   14.92
  -1   1  11  212.92   16.43
  -1   1  11  195.33   15.88
  -1   1  10  536.31   24.61
  -1   1  10  517.38   24.66
  -1   1  10  534.80   25.06
  -1   1  10  499.30   24.77
  -1   1  10  486.03   25.21
  -1   1  10  511.43   24.61
  -1   1   9    5.24    9.22
  -1   1   9    1.73    9.99
  -1   1   9    2.47    9.50
  -1   1   9   -7.45   10.45
  -1   1   9   11.05   10.18
  -1   1   9   17.52    9.58
  -1   1   8 1219.85   49.25
  -1   1   8 1213.52   49.47
  -1   1   8 1198.24   49.16
  -1   1   8 1234.69   49.65
  -1   1   8 1196.50   49.44
  -1   1   8 1204.82   49.23
  -1   1   7  352.85   17.25
  -1   1   7  349.64   17.04
  -1   1   7  370.85   17.69
  -1   1   7  365.66   17.51
  -1   1   7  341.36   17.67
  -1   1   7  347.59   17.23
  -1   1   6  414.11   18.47
  -1   1   6  412.38   18.89
  -1   1   6  403.31   18.29
  -1   1   6  420.46   19.01
  -1   1   6  390.50   18.67
  -1   1   6  409.03   18.47
  -1   1   5  605.13   25.64
  -1   1   5  614.95   25.89
  -1   1   5  641.28   25.84
  -1   1   5  605.84   25.58
  -1   1   4   -1.30    5.90
  -1   1   4   -4.68    4.69
  -1   1   4    1.24    5.77
  -1   1   4    1.90    5.95
  -1   1   3  179.76    9.13
  -1   1   3  169.90    8.74
  -1   1   3  164.28    9.19
  -1   1   3  187.85    9.10
  -1   1   2  626.78   24.33
  -1   1   2  607.42   24.15
  -1   1   2  606.60   24.07
  -1   1   2  634.11   24.24
  -1   1   2  566.47   24.23
   1  -1  -1 2212.87   94.06
  -1   1   1 2559.85   94.14
  -1   1   1 2538.40   94.09
  -1   1   1 2452.17   93.96
  -1   1   1 2530.57   94.00
   1  -1  -1 2412.23   94.11
  -1   1   1 2406.96   94.11
   1  -1   0  647.64   26.10
  -1   1   0  661.64   26.22
   1  -1   0  662.04   26.17
  -1   1   0  646.32   26.11
  -1   1   0  692.64   26.14
   1  -1   0  700.90   26.19
   1  -1   0  621.65   25.98
  -1   1   0  702.23   26.08
   1  -1   0  646.21   25.97
  -1   1   0  682.44   25.98
  -1   1  -1 1918.37   71.65
   1  -1   1 1845.13   71.51
   1  -1   1 1876.13   71.63
  -1   1  -1 1744.97   71.47
  -1   1  -1 1932.57   71.65
   1  -1   1 1856.28   71.66
  -1   1  -1 1905.49   71.65
   1  -1   1 1904.54   71.64
   1  -1   1 1876.32   71.52
  -1   1  -1 1737.00   71.50
   1  -1   2  718.71   28.29
  -1   1  -2  644.01   27.89
  -1   1  -2  724.58   28.41
   1  -1   2  763.50   28.02
   1  -1   2  700.68   28.42
  -1   1  -2  715.84   28.27
  -1   1  -2  650.96   28.48
   1  -1   2  741.10   28.37
   1  -1   2  722.92   28.27
  -1   1  -2  712.62   28.16
   1  -1   3  850.28   38.01
  -1   1  -3  929.02   38.16
   1  -1   3 1009.20   37.66
   1  -1   3 1004.23   38.25
  -1   1  -3  976.47   38.03
  -1   1  -3  940.55   38.39
   1  -1   3  974.87   38.25
   1  -1   3 1008.23   38.04
  -1   1  -3  910.30   37.89
   1  -1   4    4.79    6.19
   1  -1   4   -2.06    6.43
  -1   1  -4   -3.62    6.00
   1  -1   4   -1.19    7.70
   1  -1   4    4.86    6.60
  -1   1  -4    4.81    8.16
   1  -1   4    1.87    7.33
  -1   1  -4    0.14    5.85
   1  -1   5    4.52    6.59
   1  -1   5   -4.67    8.38
  -1   1  -5    0.60    8.78
   1  -1   5    5.08    7.82
   1  -1   5   -4.15    7.42
   1  -1   6   63.00    8.65
   1  -1   6   69.87   10.08
   1  -1   6   72.23    8.70
   1  -1   6   63.49    8.81
   1  -1   6   65.85    9.22
  -1   1  -7  189.19   12.95
   1  -1   7  207.30   12.27
  -1   1  -7  184.40   12.41
   1  -1   7  187.32   13.16
   1  -1   7  171.00   12.76
   1  -1   7  210.82   12.42
   1  -1   7  198.36   12.82
   1  -1   8    4.48    8.72
  -1   1  -8    8.15    9.71
  -1   1  -8    2.52    8.91
   1  -1   8    8.23    9.70
   1  -1   8    6.66    9.19
   1  -1   8    1.68    9.09
   1  -1   8    2.22    9.32
  -1   1  -9  166.67   13.43
   1  -1   9  163.46   12.87
  -1   1  -9  159.14   12.62
   1  -1   9  159.48   13.56
   1  -1   9  167.48   13.43
   1  -1   9  145.27   12.55
   1  -1   9  168.21   13.24
   1  -1  10  331.22   19.08
  -1   1 -10  362.83   19.42
  -1   1 -10  356.94   18.99
   1  -1  10  339.92   19.69
   1  -1  10  351.46   20.05
   1  -1  10  330.63   18.68
   1  -1  10  350.00   19.49
  -1   1 -11   -5.69   12.50
   1  -1  11   14.28   10.91
   1  -1  11    3.00   12.54
  -1   1 -11   19.66   11.17
   1  -1  11   10.22   12.66
   1  -1  11   18.36   11.06
   1  -1  11   27.21   12.70
   1  -1  12  103.62   14.68
  -1   1 -12  167.34   16.15
   1  -1  12  152.09   16.28
  -1   1 -12  138.57   14.99
   1  -1  12  107.58   15.83
   1  -1  12  123.93   15.42
   1  -1  12  121.13   14.15
   1  -1  13  125.19   17.21
  -1   1 -13  121.56   16.56
   1  -1  13  146.76   17.55
  -1   1 -13  132.00   16.03
   1  -1  13  124.30   18.29
   1  -1  14   11.96   19.26
   1  -1  14   22.57   18.36
  -1   1 -14   21.49   15.00
   1  -1  14    5.47   21.37
   1  -1  14   23.20   19.51
   1  -1  15  182.39   28.43
  -1   1 -15  244.04   20.83
   1  -1  15  236.38   30.34
   1  -1  15  262.39   29.10
   1  -1  16   59.22   38.03
  -1   1 -16   52.77   18.11
   1  -1  16  -15.47   38.90
   1  -1  16   40.98   34.56
   1  -1  17   34.93   49.15
  -1   1 -17   41.51   19.43
   1  -1  17   25.55   52.60
   1  -1  17    5.95   48.45
  -1   1 -18   42.44   20.72
   1  -1  18    7.21   64.83
   1  -1  18   52.36   61.44
  -1   0  18  218.77   65.17
  -1   0  18  148.39   62.20
  -1   0  17   48.23   50.15
  -1   0  17   49.16   19.12
  -1   0  17  113.35   52.91
  -1   0  17   97.85   50.90
  -1   0  16  147.02   40.51
  -1   0  16  137.02   40.70
  -1   0  16   54.60   38.87
  -1   0  15  220.19   29.06
  -1   0  15  249.20   30.67
  -1   0  15  207.74   28.34
  -1   0  14   13.75   20.16
  -1   0  14   39.04   19.22
  -1   0  14   10.84   20.74
  -1   0  13  478.45   27.16
  -1   0  13  496.06   26.41
  -1   0  13  479.32   26.73
  -1   0  13  508.36   28.14
  -1   0  13  489.57   24.51
  -1   0  12    0.83   12.70
  -1   0  12    4.02   13.95
   1   0 -12    2.35   11.82
  -1   0  12  -13.88   13.26
  -1   0  12   13.70   13.63
  -1   0  12   -7.16   13.64
  -1   0  12    7.63   12.62
  -1   0  12    9.17   11.09
  -1   0  11  503.44   25.46
  -1   0  11  530.32   25.91
   1   0 -11  512.26   25.29
  -1   0  11  554.05   26.33
  -1   0  11  526.60   26.57
  -1   0  11  535.85   26.16
  -1   0  11  510.42   25.59
  -1   0  11  527.25   24.40
  -1   0  10  152.90   12.83
   1   0 -10  152.26   12.64
  -1   0  10  147.77   13.45
  -1   0  10  157.05   13.58
  -1   0  10  148.44   13.82
  -1   0  10  146.16   13.42
  -1   0  10  134.72   11.45
  -1   0  10  139.27   13.20
  -1   0   9  644.04   29.71
   1   0  -9  688.60   29.65
  -1   0   9  683.78   30.11
  -1   0   9  679.81   30.20
  -1   0   9  665.94   30.07
  -1   0   9  697.87   30.44
  -1   0   9  668.08   29.80
  -1   0   9  693.19   28.98
  -1   0   8  441.40   20.87
  -1   0   8  462.08   21.32
   1   0  -8  435.39   20.80
  -1   0   8  424.69   21.35
  -1   0   8  462.46   21.52
  -1   0   8  485.47   21.63
  -1   0   8  431.73   20.01
  -1   0   8  433.96   20.93
  -1   0   7  651.06   27.17
   1   0  -7  607.64   27.05
  -1   0   7  659.02   27.51
  -1   0   7  638.12   27.38
  -1   0   7  659.65   27.62
  -1   0   7  604.75   27.44
  -1   0   7  589.51   26.91
  -1   0   6  407.59   18.52
  -1   0   6  392.69   18.91
  -1   0   6  400.80   18.82
   1   0  -6  390.96   18.21
  -1   0   6  399.47   18.83
  -1   0   6  411.89   18.49
  -1   0   5  737.84   29.15
  -1   0   5  698.19   29.38
  -1   0   5  711.09   29.53
  -1   0   5  679.64   29.31
  -1   0   5  702.11   29.11
  -1   0   4  281.72   13.86
  -1   0   4  266.08   13.88
  -1   0   4  292.86   13.97
  -1   0   4  289.79   13.28
  -1   0   3   -0.30    3.78
  -1   0   3    4.39    6.32
   1   0  -3    3.85    5.11
  -1   0   3    8.26    5.12
  -1   0   3    3.06    6.24
  -1   0   3    3.62    6.26
  -1   0   3   13.21    5.12
  -1   0   2 1635.80   60.99
   1   0  -2 1651.88   60.94
  -1   0   2 1594.45   60.87
   1   0  -2 1548.77   60.89
   1   0  -2 1547.73   60.94
  -1   0   2 1579.94   60.99
  -1   0   2 1511.97   60.47
   1   0  -1 2095.26   88.84
  -1   0   1 2277.07   88.89
   1   0  -1 2416.07   89.14
  -1   0   1 2318.42   89.14
  -1   0   1 2405.81   89.10
   1   0  -1 2380.20   89.11
  -1   0   1 2379.90   89.16
   1   0  -1 2466.28   89.16
   1   0   0 3109.18  125.15
   1   0   0 3236.50  125.23
  -1   0   0 3175.78  125.14
  -1   0   0 3207.44  125.22
   1   0   0 3440.64  125.24
  -1   0   0 3275.93  125.23
   1   0   0 3470.94  125.29
  -1   0   0 3323.00  125.28
   1   0   0 3179.46  125.08
  -1   0   0 3288.75  125.10
   1   0   1 9907.13  372.82
  -1   0  -1 9856.59  372.81
  -1   0  -1 9999.00  372.84
   1   0   1 9824.45  372.84
  -1   0  -1 9862.69  372.94
   1   0   1 9754.70  372.98
  -1   0  -1 9363.98  372.84
   1   0   1 9286.95  372.86
   1   0   2 2414.05   86.83
   1   0   2 2423.30   86.90
   1   0   2 2538.86   87.12
  -1   0  -2 2454.14   87.12
   1   0   2 2392.61   87.06
   1   0   3  987.77   39.17
   1   0   3  999.54   39.30
   1   0   3 1037.38   39.49
  -1   0  -3  960.68   39.62
   1   0   3  961.50   39.39
   1   0   4  486.54   21.14
   1   0   4  502.91   21.67
   1   0   4  521.37   21.61
   1   0   5 2411.01   95.09
  -1   0  -5 2473.68   95.12
  -1   0  -5 2398.84   95.11
   1   0   5 2445.81   95.20
   1   0   5 2499.04   95.59
  -1   0  -6  166.54   11.30
   1   0   6  169.22   10.57
   1   0   6  177.24   11.48
  -1   0  -6  168.16   10.87
   1   0   6  172.44   11.76
   1   0   6  168.88   11.49
  -1   0  -7 1256.35   51.10
   1   0   7 1279.40   51.08
   1   0   7 1256.96   51.14
  -1   0  -7 1282.50   51.16
   1   0   7 1255.81   51.64
  -1   0  -7 1268.89   51.66
   1   0   7 1270.45   51.13
  -1   0  -8  220.10   13.53
   1   0   8  205.51   13.35
  -1   0  -8  216.61   13.36
   1   0   8  202.50   13.81
   1   0   8  222.72   14.17
  -1   0  -8  209.31   14.31
   1   0   8  197.89   13.53
  -1   0  -9  854.98   36.02
   1   0   9  835.98   36.03
  -1   0  -9  852.06   36.05
   1   0   9  816.43   36.24
   1   0   9  846.06   36.85
   1   0   9  849.84   36.00
  -1   0 -10  712.22   31.34
   1   0  10  675.98   31.17
   1   0  10  694.39   31.51
  -1   0 -10  717.95   31.14
   1   0  10  702.89   32.16
   1   0  10  703.13   31.62
   1   0  10  687.91   32.08
   1   0  10  669.05   31.09
   1   0  11  412.37   22.17
  -1   0 -11  442.86   22.45
  -1   0 -11  442.42   22.17
   1   0  11  445.51   22.96
   1   0  11  429.14   23.64
   1   0  11  391.29   22.74
   1   0  11  400.62   22.92
   1   0  11  402.10   21.97
  -1   0 -12 1373.77   54.03
   1   0  12 1274.02   54.01
  -1   0 -12 1321.20   54.02
   1   0  12 1275.93   54.28
   1   0  12 1225.41   54.38
   1   0  12 1359.94   55.54
   1   0  12 1253.54   53.75
   1   0  12 1184.91   54.79
   1   0  13   36.76   16.19
  -1   0 -13   53.43   14.06
   1   0  13   75.73   16.07
   1   0  13   30.41   17.96
   1   0  13   26.10   16.41
   1   0  14  367.87   28.34
   1   0  14  438.48   27.54
  -1   0 -14  438.09   24.96
   1   0  14  447.21   30.61
   1   0  14  424.86   30.11
   1   0  15   88.92   28.00
  -1   0 -15   82.83   17.29
   1   0  15   68.57   30.91
   1   0  15   92.32   28.73
   1   0  16  187.09   42.12
  -1   0 -16  251.77   21.70
   1   0  16  219.40   45.42
   1   0  16  245.78   42.16
  -1   0 -17  287.07   23.79
   1   0  17  222.22   58.83
   1   0  17  258.21   54.32
  -1   0 -18   40.46   20.38
   1   0  18   72.88   68.12
  -1  -1  18   74.13   59.17
  -1  -1  18    7.38   20.01
  -1  -1  18   52.58   61.91
  -1  -1  18   83.22   59.14
  -1  -1  17   58.56   48.03
  -1  -1  17  115.27   49.81
  -1  -1  17   10.31   46.42
  -1  -1  16  311.21   38.77
  -1  -1  16  294.03   39.71
  -1  -1  15   37.09   24.83
  -1  -1  15   15.69   25.30
  -1  -1  14  484.81   29.74
   1   1 -14  506.62   27.32
  -1  -1  14  497.78   29.13
  -1  -1  14  491.85   31.23
  -1  -1  13  208.65   19.35
   1   1 -13  257.41   18.55
  -1  -1  13  254.66   19.73
  -1  -1  13  209.87   19.05
  -1  -1  13  221.07   20.04
  -1  -1  13  259.96   16.58
  -1  -1  12  298.77   19.48
  -1  -1  12  301.16   19.56
   1   1 -12  293.10   18.99
  -1  -1  12  295.72   20.33
  -1  -1  12  308.09   19.81
  -1  -1  12  311.01   20.22
  -1  -1  12  329.04   17.30
  -1  -1  12  271.26   19.04
  -1  -1  11  343.54   19.72
  -1  -1  11  359.49   20.56
  -1  -1  11  335.10   20.14
   1   1 -11  347.62   19.54
  -1  -1  11  357.88   20.23
  -1  -1  11  316.55   20.20
  -1  -1  11  344.69   17.72
  -1  -1  11  344.61   19.74
  -1  -1  10  144.16   13.37
  -1  -1  10  147.96   14.33
   1   1 -10  166.86   13.01
  -1  -1  10  153.14   13.96
  -1  -1  10  163.49   14.01
  -1  -1  10  156.60   13.94
  -1  -1  10  160.42   13.36
  -1  -1  10  142.56   11.37
  -1  -1   9 1265.17   53.10
  -1  -1   9 1329.07   53.33
  -1  -1   9 1314.42   53.10
   1   1  -9 1294.89   53.02
  -1  -1   9 1299.01   53.17
  -1  -1   9 1347.73   53.66
  -1  -1   9 1293.04   51.77
  -1  -1   9 1239.40   52.76
  -1  -1   8   27.27    9.01
  -1  -1   8   30.14   10.01
  -1  -1   8   28.24    9.79
   1   1  -8   13.11    8.70
  -1  -1   8   28.29    9.69
  -1  -1   8   22.89    8.87
  -1  -1   8   40.00    7.07
  -1  -1   8   38.05    9.18
  -1  -1   7  515.77   23.07
  -1  -1   7  490.18   23.26
  -1  -1   7  524.11   23.27
  -1  -1   7  520.11   23.34
  -1  -1   7  518.33   21.70
  -1  -1   7  475.55   22.60
  -1  -1   6 1477.98   57.43
  -1  -1   6 1400.58   57.44
  -1  -1   6 1434.04   57.63
  -1  -1   6 1384.47   57.48
  -1  -1   6 1411.49   57.23
  -1  -1   6 1493.60   56.43
  -1  -1   5  359.69   16.15
  -1  -1   5  353.03   16.48
   1   1  -5  314.61   15.83
  -1  -1   5  321.53   16.72
   1   1  -5  332.17   15.84
  -1  -1   5  312.91   16.54
  -1  -1   5  379.87   14.88
  -1  -1   5  339.66   16.05
  -1  -1   4 2661.49  104.85
  -1  -1   4 2784.46  104.94
   1   1  -4 2744.08  104.86
  -1  -1   4 2751.42  104.83
   1   1  -4 2679.98  104.82
  -1  -1   4 2589.24  104.85
  -1  -1   4 2720.53  104.04
   1   1  -4 2687.41  104.03
  -1  -1   3 2884.93  117.01
   1   1  -3 2957.80  116.95
  -1  -1   3 3078.29  117.00
   1   1  -3 3090.47  117.05
  -1  -1   3 3144.70  117.09
  -1  -1   3 3028.27  116.26
  -1  -1   2 2998.80  117.62
   1   1  -2 2984.36  117.62
  -1  -1   2 3009.47  117.56
  -1  -1   2 3123.83  117.74
   1   1  -2 3169.30  117.70
  -1  -1   1  313.05   13.26
   1   1  -1  320.48   13.24
   1   1  -1  317.57   13.32
  -1  -1   1  304.58   13.08
  -1  -1   1  320.40   13.53
   1   1  -1  341.35   13.45
  -1  -1   1  332.16   13.29
   1   1  -1  303.46   13.24
   1   1   0 2533.56   98.98
   1   1   0 2553.91   98.98
   1   1   0 2649.17   99.19
  -1  -1   0 2553.50   99.16
   1   1   0 2624.53   99.21
  -1  -1   0 2559.63   99.17
   1   1   1  173.50    7.66
   1   1   1  163.20    7.78
   1   1   1  162.54    8.54
  -1  -1  -1  145.57    8.72
   1   1   1  170.41    8.53
   1   1   2 1188.86   45.40
   1   1   2 1174.15   45.49
   1   1   2 1255.27   45.88
  -1  -1  -2 1171.13   46.18
   1   1   2 1008.95   45.99
  -1  -1  -3 1339.50   50.24
   1   1   3 1271.47   50.22
  -1  -1  -3 1240.57   50.17
   1   1   3 1239.14   50.28
   1   1   3 1253.67   50.74
  -1  -1  -3 1306.60   51.11
   1   1   3 1381.24   50.97
  -1  -1  -4 2315.34   87.08
   1   1   4 2199.53   87.02
   1   1   4 2275.33   87.12
  -1  -1  -4 2271.03   87.06
  -1  -1  -4 2017.26   87.44
   1   1   4 2328.17   87.63
   1   1   4 2284.16   87.74
   1   1   5 7036.71  270.26
  -1  -1  -5 6951.53  270.22
  -1  -1  -5 7067.49  270.30
   1   1   5 6972.59  270.30
  -1  -1  -5 7017.18  270.68
   1   1   5 7120.31  270.80
   1   1   5 7079.22  270.94
  -1  -1  -6  438.15   20.07
   1   1   6  454.20   19.99
  -1  -1  -6  467.05   20.11
   1   1   6  428.17   20.35
   1   1   6  465.23   20.68
  -1  -1  -6  450.03   21.02
   1   1   6  439.02   20.73
   1   1   7 1259.91   50.60
  -1  -1  -7 1243.91   50.69
  -1  -1  -7 1207.27   50.56
   1   1   7 1274.78   50.82
   1   1   7 1324.36   51.55
  -1  -1  -7 1285.35   51.30
   1   1   7 1245.47   51.41
  -1  -1  -8  289.25   15.15
   1   1   8  274.67   15.16
  -1  -1  -8  267.00   14.99
   1   1   8  268.28   15.42
   1   1   8  270.33   15.97
  -1  -1  -8  264.05   16.23
   1   1   8  286.04   16.14
  -1  -1  -9  841.58   34.26
   1   1   9  764.80   34.17
   1   1   9  784.06   34.48
  -1  -1  -9  812.12   34.18
   1   1   9  806.78   35.31
   1   1   9  777.11   35.20
  -1  -1 -10  407.28   20.19
   1   1  10  368.55   19.94
  -1  -1 -10  372.02   19.69
   1   1  10  421.78   20.89
   1   1  10  336.91   20.85
   1   1  10  378.15   21.17
   1   1  10  394.29   21.04
  -1  -1 -11  342.26   19.56
   1   1  11  335.98   19.26
   1   1  11  318.86   19.94
  -1  -1 -11  365.00   19.60
   1   1  11  319.64   20.76
   1   1  11  338.57   20.90
   1   1  11  350.23   20.35
   1   1  12  412.97   23.06
  -1  -1 -12  429.19   22.77
   1   1  12  423.12   23.55
   1   1  12  417.06   23.86
   1   1  12  434.23   25.59
   1   1  12  399.19   24.78
   1   1  13  312.48   22.43
   1   1  13  350.66   22.24
  -1  -1 -13  297.19   20.19
   1   1  13  292.83   25.05
   1   1  13  323.79   25.04
   1   1  14  314.21   26.37
  -1  -1 -14  330.24   21.46
   1   1  14  340.60   30.21
   1   1  14  329.04   29.51
   1   1  15   12.85   30.99
  -1  -1 -15   37.72   15.92
   1   1  15   17.89   36.01
   1   1  15   54.22   33.86
  -1  -1 -16  447.40   26.34
   1   1  16  262.83   52.19
   1   1  16  415.66   52.04
  -1  -1 -17   34.83   18.66
   1   1  17   27.84   59.19
   1   1  17   11.44   58.32
  -1  -2  19   15.14   68.70
  -1  -2  19   -2.35   67.14
  -1  -2  18   66.74   58.07
  -1  -2  18   71.45   57.73
  -1  -2  17   53.84   45.41
  -1  -2  17   83.26   46.03
  -1  -2  16   40.85   31.79
  -1  -2  16   34.28   32.18
  -1  -2  15  140.85   25.55
  -1  -2  15  170.07   26.00
   1   2 -15  185.11   19.06
  -1  -2  14   63.14   19.14
  -1  -2  14   66.47   17.99
   1   2 -14   64.96   15.45
  -1  -2  14   48.12   19.30
  -1  -2  13   11.06   15.00
   1   2 -13   42.91   13.88
  -1  -2  13   44.63   15.63
  -1  -2  13   43.19   15.33
  -1  -2  13   13.48   11.98
  -1  -2  12  642.29   29.75
  -1  -2  12  571.22   24.84
  -1  -2  12  663.91   30.06
  -1  -2  12  635.81   30.20
   1   2 -12  618.92   29.49
  -1  -2  12  588.36   30.28
  -1  -2  12  612.41   29.86
  -1  -2  12  634.16   27.67
  -1  -2  12  634.26   29.60
  -1  -2  11   16.88   11.83
  -1  -2  11   19.42    5.27
  -1  -2  11   29.24   13.05
   1   2 -11   23.68   11.50
  -1  -2  11   10.68   12.41
  -1  -2  11   19.09   12.31
  -1  -2  11    5.85   12.02
  -1  -2  11    0.24    9.76
  -1  -2  11   22.35   11.66
  -1  -2  10  360.97   15.30
  -1  -2  10  387.38   19.94
  -1  -2  10  396.51   20.70
  -1  -2  10  388.65   20.38
   1   2 -10  359.49   19.66
  -1  -2  10  373.25   20.31
  -1  -2  10  367.91   20.33
  -1  -2  10  344.73   19.58
  -1  -2  10  365.08   17.99
  -1  -2   9  236.75   10.66
  -1  -2   9  261.24   15.35
  -1  -2   9  257.74   16.20
  -1  -2   9  268.96   16.07
  -1  -2   9  278.39   15.75
  -1  -2   9  254.22   15.80
  -1  -2   9  246.01   13.62
  -1  -2   8   21.27    3.24
  -1  -2   8   13.78    8.48
  -1  -2   8   18.14    9.86
  -1  -2   8    5.45   10.11
  -1  -2   8   18.85    9.85
  -1  -2   8   -1.16    7.42
  -1  -2   7  171.13   11.29
   1   2  -7  140.84   11.03
  -1  -2   7  156.80   11.93
  -1  -2   7  122.82   12.00
  -1  -2   7  161.80   12.15
  -1  -2   7  157.13    9.77
  -1  -2   6  298.90   15.32
  -1  -2   6  284.95   15.93
   1   2  -6  324.43   15.05
  -1  -2   6  299.15   15.54
   1   2  -6  289.38   14.88
  -1  -2   6  301.22   15.79
  -1  -2   6  286.31   13.88
   1   2  -6  301.75   13.43
  -1  -2   5  412.21   17.53
   1   2  -5  394.00   17.75
  -1  -2   5  382.89   18.14
  -1  -2   5  325.43   18.17
   1   2  -5  388.05   17.38
  -1  -2   5  358.67   18.07
  -1  -2   5  375.17   16.36
   1   2  -5  398.01   16.24
  -1  -2   4  488.16   20.77
  -1  -2   4  467.26   21.24
   1   2  -4  482.18   20.61
  -1  -2   4  486.02   21.04
  -1  -2   4  450.87   21.20
   1   2  -4  519.95   20.77
  -1  -2   4  472.89   19.69
   1   2  -4  485.97   19.62
  -1  -2   3 1194.23   47.52
   1   2  -3 1239.80   47.41
  -1  -2   3 1263.91   47.61
   1   2  -3 1246.75   47.59
  -1  -2   3 1228.72   47.71
  -1  -2   3 1213.35   46.80
   1   2  -3 1122.41   46.70
   1   2  -2 1056.56   41.38
   1   2  -2 1091.09   41.49
  -1  -2   2  984.29   41.57
  -1  -2   2 1030.29   41.05
  -1  -2   2 1107.85   41.55
   1   2  -1  189.05    9.38
   1   2  -1  192.07    9.40
  -1  -2   1  192.07    9.74
   1   2  -1  220.58    9.81
   1   2  -1  194.52    9.71
  -1  -2   1  243.93   10.36
   1   2   0   15.13    3.85
   1   2   0   14.05    3.96
   1   2   0   13.03    5.27
   1   2   0   17.49    4.75
   1   2   0   13.20    5.09
  -1  -2   0    0.87    6.15
   1   2   1 2310.94   89.01
   1   2   1 2303.72   89.03
  -1  -2  -1 2250.44   89.02
   1   2   1 2363.56   89.53
   1   2   1 2347.34   89.83
  -1  -2  -1 2438.06   89.93
  -1  -2  -2  574.20   23.83
   1   2   2  624.54   23.89
   1   2   2  586.95   24.00
  -1  -2  -2  584.43   23.87
  -1  -2  -2  610.79   24.72
   1   2   2  626.85   24.65
  -1  -2  -2  626.87   25.45
   1   2   2  629.19   25.15
  -1  -2  -3  118.23    7.14
   1   2   3  124.31    7.10
   1   2   3  112.64    7.49
  -1  -2  -3  123.32    7.01
  -1  -2  -3  144.69    8.97
   1   2   3  113.07    8.53
   1   2   3  122.18    8.92
   1   2   4 1614.05   65.10
  -1  -2  -4 1658.31   65.12
   1   2   4 1709.42   65.21
  -1  -2  -4 1662.03   65.20
  -1  -2  -4 1707.91   65.83
   1   2   4 1719.42   65.88
   1   2   4 1671.26   66.24
  -1  -2  -5  267.38   13.09
   1   2   5  268.23   12.96
  -1  -2  -5  276.14   12.96
   1   2   5  275.76   13.32
  -1  -2  -5  274.68   14.15
   1   2   5  258.28   14.03
   1   2   5  252.55   14.52
   1   2   6  425.92   17.93
  -1  -2  -6  401.70   17.94
  -1  -2  -6  401.17   18.10
   1   2   6  372.80   18.03
   1   2   6  392.70   18.99
  -1  -2  -6  417.85   19.19
   1   2   6  375.80   19.26
  -1  -2  -7  485.93   20.66
   1   2   7  475.86   20.64
   1   2   7  456.40   20.70
  -1  -2  -7  456.44   20.63
  -1  -2  -7  448.95   21.67
   1   2   7  449.83   21.69
   1   2   7  419.13   21.97
   1   2   8   19.98    7.94
  -1  -2  -8    2.62    8.50
  -1  -2  -8    7.44    8.11
   1   2   8   13.80    8.90
   1   2   8   -4.58    9.69
  -1  -2  -8   11.77   10.23
   1   2   8   14.39   10.05
  -1  -2  -9  664.95   27.37
   1   2   9  604.74   27.22
   1   2   9  614.69   27.68
  -1  -2  -9  594.01   27.15
   1   2   9  614.96   28.63
   1   2   9  594.61   28.62
   1   2  10   13.45   10.21
   1   2  10   24.43   11.19
  -1  -2 -10   24.07   10.30
   1   2  10   14.72   12.20
   1   2  10   11.69   11.84
   1   2  11   98.50   12.76
  -1  -2 -11   92.34   12.55
   1   2  11  100.79   13.88
   1   2  11   77.66   14.57
   1   2  11   74.36   14.54
   1   2  12   96.04   14.78
  -1  -2 -12  109.91   13.48
   1   2  12  125.86   15.27
   1   2  12   99.79   15.62
   1   2  12  103.38   17.91
   1   2  12   94.47   18.07
   1   2  13  393.95   25.75
  -1  -2 -13  479.98   23.82
   1   2  13  436.76   29.48
   1   2  13  411.86   29.96
  -1  -2 -14  136.12   16.24
   1   2  14  138.41   30.45
   1   2  14  102.07   29.08
  -1  -2 -15  122.03   17.19
   1   2  15  106.18   41.96
   1   2  15   73.91   41.18
   1   2  16  205.09   54.58
   1   2  16   89.46   54.15
   1   2  17   70.65   63.56
  -1  -3  19  136.96   68.50
  -1  -3  18   22.36   55.41
  -1  -3  18  -23.12   56.29
  -1  -3  17   57.19   43.72
  -1  -3  17   81.18   41.53
  -1  -3  16    7.40   29.53
  -1  -3  16   31.87   29.52
   1   3 -16    3.48   17.65
  -1  -3  15   88.20   24.59
  -1  -3  15   37.30   22.78
   1   3 -15  117.26   17.71
  -1  -3  14   28.95   18.41
   1   3 -14   57.83   15.62
  -1  -3  14   44.66   18.47
  -1  -3  13  643.53   32.19
   1   3 -13  641.50   31.40
  -1  -3  13  673.57   32.53
  -1  -3  13  656.30   32.32
  -1  -3  13  602.07   29.15
  -1  -3  12   30.87   12.90
  -1  -3  12   62.71   14.26
   1   3 -12   30.99   13.44
  -1  -3  12   58.61   15.21
  -1  -3  12   51.90   14.04
  -1  -3  12   45.76   14.09
  -1  -3  12   22.18   10.79
  -1  -3  11 1410.29   58.05
  -1  -3  11 1391.85   57.81
  -1  -3  11 1402.98   58.22
  -1  -3  11 1373.09   57.88
  -1  -3  11 1434.68   58.59
  -1  -3  11 1361.34   56.05
  -1  -3  10 1348.39   55.32
  -1  -3  10 1404.23   55.29
  -1  -3  10 1377.18   55.64
  -1  -3  10 1401.30   55.93
  -1  -3  10 1356.59   55.43
   1   3 -10 1212.27   54.39
  -1  -3  10 1306.64   53.56
  -1  -3   9   49.39   10.28
  -1  -3   9   28.59   11.64
   1   3  -9   28.49   10.46
  -1  -3   9   53.07   11.03
   1   3  -9   47.58    7.32
  -1  -3   9   49.69    8.65
  -1  -3   8  266.19   16.30
   1   3  -8  283.06   16.37
  -1  -3   8  299.74   16.99
  -1  -3   8  308.95   16.88
  -1  -3   8  306.55   14.79
   1   3  -8  306.06   14.11
  -1  -3   7  198.69   12.56
   1   3  -7  188.22   12.51
  -1  -3   7  203.16   13.85
  -1  -3   7  186.88   13.31
   1   3  -7  210.00   10.60
  -1  -3   7  187.43   10.99
  -1  -3   6   66.75    8.95
   1   3  -6   85.84    8.84
  -1  -3   6   77.31    9.89
   1   3  -6   75.56    8.25
  -1  -3   6   80.50    9.70
   1   3  -6   80.60    6.95
  -1  -3   6   77.20    7.65
   1   3  -6   78.27    7.67
  -1  -3   5 1367.19   53.09
   1   3  -5 1356.53   53.04
  -1  -3   5 1332.40   53.30
  -1  -3   5 1321.89   52.18
   1   3  -5 1346.08   53.03
  -1  -3   5 1268.62   53.20
   1   3  -5 1322.05   52.10
   1   3  -4   67.32    7.83
   1   3  -4   75.95    7.18
  -1  -3   4   72.92    6.52
   1   3  -4   58.54    5.85
   1   3  -3 1536.77   59.20
   1   3  -3 1431.05   58.71
  -1  -3   3 1489.14   58.78
   1   3  -3 1579.66   59.36
  -1  -3   3 1556.64   59.38
  -1  -3   2  134.48    8.59
   1   3  -2  119.05    8.50
   1   3  -2  155.95    8.38
  -1  -3   2  134.26    9.17
  -1  -3   1 2391.86   89.49
  -1  -3   1 2196.07   89.46
  -1  -3   1 2261.32   89.42
   1   3  -1 2329.37   89.81
  -1  -3   1 2315.72   89.76
  -1  -3   1 2331.67   89.98
   1   3  -1 2391.01   90.04
  -1  -3   1 2424.03   90.15
  -1  -3   0  651.22   25.24
   1   3   0  635.28   25.19
  -1  -3   0  653.71   25.15
   1   3   0  560.48   26.25
   1   3   0  615.93   25.73
  -1  -3   0  660.65   25.88
   1   3   0  655.99   26.33
  -1  -3   0  650.69   26.62
   1   3   1  293.71   12.24
   1   3   1  305.95   12.32
  -1  -3  -1  335.58   13.84
   1   3   1  306.69   13.30
   1   3   1  281.33   14.39
   1   3   1  297.76   14.23
  -1  -3  -1  270.84   14.57
   1   3   2  257.91   10.78
   1   3   2  239.61   10.96
   1   3   2  265.59   12.37
  -1  -3  -2  295.29   12.49
   1   3   2  257.30   13.44
   1   3   3   79.32    5.58
  -1  -3  -3   70.94    5.36
   1   3   3   80.55    6.07
  -1  -3  -3   86.95    5.49
  -1  -3  -3   81.38    7.97
   1   3   3   92.56    7.74
   1   3   3   87.11    8.61
   1   3   4  458.15   17.97
  -1  -3  -4  410.41   17.88
  -1  -3  -4  411.80   18.00
   1   3   4  424.71   18.24
  -1  -3  -4  449.87   19.12
   1   3   4  436.78   19.35
   1   3   4  438.63   20.07
   1   3   5  402.23   17.94
  -1  -3  -5  396.05   17.95
  -1  -3  -5  395.28   17.90
   1   3   5  488.10   18.13
   1   3   5  426.49   19.36
  -1  -3  -5  420.92   19.32
  -1  -3  -5  403.48   20.35
   1   3   5  408.89   20.08
  -1  -3  -6  528.10   22.31
   1   3   6  506.64   22.31
  -1  -3  -6  516.50   22.26
   1   3   6  562.13   22.39
  -1  -3  -6  528.13   23.51
   1   3   6  509.83   23.58
   1   3   6  515.17   24.27
  -1  -3  -7   22.66    7.66
   1   3   7   34.12    7.68
  -1  -3  -7   31.37    7.46
   1   3   7   56.73    8.21
   1   3   7   38.73    9.43
  -1  -3  -7   15.54    9.32
   1   3   7   27.63    9.93
   1   3   8  639.86   27.85
  -1  -3  -8  660.09   27.83
   1   3   8  640.79   28.09
   1   3   8  655.31   29.48
  -1  -3  -8  679.20   29.16
   1   3   8  628.20   30.04
   1   3   9  125.34   11.32
  -1  -3  -9  124.82   11.04
   1   3   9  125.41   11.71
   1   3   9  129.91   13.03
   1   3   9   98.59   13.35
   1   3  10  100.63   11.87
  -1  -3 -10  116.39   11.70
   1   3  10  106.26   12.52
   1   3  10  124.41   13.88
   1   3  10   83.50   14.14
   1   3  11  213.74   15.44
  -1  -3 -11  203.16   14.81
   1   3  11  208.39   16.09
   1   3  11  211.35   18.12
   1   3  11  189.90   19.02
   1   3  12   25.20   13.72
  -1  -3 -12    7.12   11.65
   1   3  12   15.06   14.29
   1   3  12   14.59   17.96
   1   3  12  -13.43   20.41
  -1  -3 -13  270.25   18.21
   1   3  13  248.52   26.77
   1   3  13  269.03   28.87
   1   3  14   29.71   34.34
   1   3  14   10.41   35.77
   1   3  15   90.64   48.14
   1   3  16  -33.49   60.80
  -1  -4  19  125.13   66.80
  -1  -4  18  249.05   56.52
  -1  -4  18  222.18   54.07
  -1  -4  17  181.81   42.47
  -1  -4  17   97.01   38.97
   1   4 -17  171.36   21.95
  -1  -4  16  140.22   31.37
  -1  -4  16  128.35   30.07
   1   4 -16  161.65   20.79
  -1  -4  15  118.74   23.88
  -1  -4  15   80.82   22.81
   1   4 -15  144.78   18.93
  -1  -4  14   51.72   18.33
   1   4 -14   59.30   16.78
  -1  -4  14   53.14   18.09
  -1  -4  13  258.63   19.66
  -1  -4  13  252.66   20.89
  -1  -4  13  277.36   20.50
  -1  -4  13  258.92   16.85
  -1  -4  12  402.98   23.24
  -1  -4  12  392.20   23.77
  -1  -4  12  418.47   23.47
  -1  -4  12  384.07   23.63
  -1  -4  12  422.21   23.44
  -1  -4  12  398.30   20.41
  -1  -4  11 1012.48   44.21
  -1  -4  11 1009.98   44.78
  -1  -4  11 1085.34   44.44
   1   4 -11  999.60   44.13
  -1  -4  11  997.20   44.72
  -1  -4  11 1040.57   44.29
  -1  -4  11 1017.71   42.23
  -1  -4  10    8.97   10.93
  -1  -4  10   23.40   12.66
   1   4 -10   -0.38   11.17
  -1  -4  10    6.65   11.74
  -1  -4  10   -6.76   10.29
   1   4 -10   -1.33    7.34
  -1  -4  10   -2.15    8.54
  -1  -4   9  378.13   20.11
  -1  -4   9  430.57   21.14
   1   4  -9  373.68   20.02
  -1  -4   9  412.99   20.84
   1   4  -9  374.99   17.60
  -1  -4   9  378.84   18.24
  -1  -4   8  183.88   13.16
   1   4  -8  165.42   12.96
  -1  -4   8  192.92   14.03
  -1  -4   8  173.23   13.40
   1   4  -8  180.60   10.37
  -1  -4   8  172.09   11.12
  -1  -4   7  823.24   34.59
   1   4  -7  814.35   34.49
  -1  -4   7  814.48   34.81
   1   4  -7  831.76   34.37
  -1  -4   7  801.78   33.20
   1   4  -7  814.14   33.01
   1   4  -7  776.48   33.96
   1   4  -6  741.52   30.64
  -1  -4   6  718.18   29.52
   1   4  -6  729.81   30.48
   1   4  -6  732.66   29.32
   1   4  -6  707.03   28.13
   1   4  -5  195.90   11.50
  -1  -4   5  208.35   10.91
   1   4  -5  219.40   11.80
   1   4  -5  212.06   10.40
   1   4  -5  171.75    9.10
   1   4  -4 1402.23   53.91
  -1  -4   4 1236.84   53.68
   1   4  -4 1390.22   53.41
   1   4  -4 1383.91   53.81
  -1  -4   4 1354.68   53.48
  -1  -4   4 1372.26   54.08
  -1  -4   3    0.31    6.41
   1   4  -3    1.47    6.24
  -1  -4   3   -3.50    6.53
  -1  -4   3   -4.29    7.10
  -1  -4   3    9.82    7.29
   1   4  -3    9.84    5.89
  -1  -4   3    8.39    7.23
  -1  -4   3    2.80    7.43
   1   4  -3    0.84    5.52
  -1  -4   2  185.47   10.74
  -1  -4   2  219.26   10.89
  -1  -4   2  202.45   10.82
   1   4  -2  219.71   10.95
  -1  -4   2  226.02   11.87
  -1  -4   2  229.74   11.34
   1   4  -2  191.23   10.98
  -1  -4   2  211.39   11.85
  -1  -4   1  263.92   11.96
  -1  -4   1  278.88   12.03
  -1  -4   1  265.63   11.99
  -1  -4   1  272.04   11.75
  -1  -4   1  257.24   13.94
  -1  -4   1  282.30   12.72
   1   4  -1  243.57   12.56
  -1  -4   1  267.97   13.93
   1   4  -1  249.33   13.03
  -1  -4   0  100.62    6.08
  -1  -4   0  105.69    6.20
  -1  -4   0  122.20    5.87
  -1  -4   0  114.28    6.16
   1   4   0  104.72    7.24
  -1  -4   0  116.22    7.62
   1   4   0   98.09    8.43
   1   4   0  116.11    8.34
  -1  -4  -1  152.68    8.83
   1   4   1  137.78    8.35
   1   4   1  155.80   10.43
   1   4   1  135.62    9.38
  -1  -4  -2  645.04   25.47
   1   4   2  609.55   26.48
   1   4   2  597.07   25.28
   1   4   2  614.23   26.30
   1   4   3  327.44   13.77
   1   4   3  324.40   15.58
  -1  -4  -3  337.91   15.56
   1   4   3  356.33   17.03
   1   4   3  358.73   16.61
   1   4   4  557.76   22.35
   1   4   4  573.93   22.51
  -1  -4  -4  516.73   22.33
   1   4   4  586.62   24.03
  -1  -4  -4  571.63   23.84
   1   4   4  580.51   25.21
  -1  -4  -4  573.47   25.32
   1   4   5  211.90    9.00
  -1  -4  -5  158.58    8.96
   1   4   5  147.71    9.39
  -1  -4  -5  179.92   11.20
   1   4   5  174.23   11.53
  -1  -4  -5  173.27   13.17
   1   4   5  169.14   12.59
   1   4   6   20.57    6.11
   1   4   6   -2.58    6.55
  -1  -4  -6   -1.15    5.70
  -1  -4  -6    5.83    8.46
   1   4   6    5.48    8.85
  -1  -4  -6   -0.99   10.61
   1   4   6   -5.97    9.39
   1   4   7  876.79   34.96
  -1  -4  -7  817.62   34.82
   1   4   7  885.30   35.13
   1   4   7  864.92   36.61
  -1  -4  -7  868.47   36.31
   1   4   7  857.59   37.64
   1   4   8  280.45   14.88
  -1  -4  -8  280.12   14.60
   1   4   8  357.16   15.37
   1   4   8  268.92   15.04
   1   4   8  280.98   16.91
  -1  -4  -8  275.76   16.90
   1   4   8  277.09   18.28
   1   4   9  196.64   13.00
  -1  -4  -9  186.49   12.32
   1   4   9  248.68   13.47
   1   4   9  171.77   12.96
   1   4   9  202.02   15.41
   1   4   9  157.25   15.92
   1   4  10  271.71   16.35
  -1  -4 -10  289.12   15.59
   1   4  10  312.24   19.11
   1   4  10  276.83   20.66
  -1  -4 -11   37.72   10.03
   1   4  11   68.23   16.17
   1   4  11   37.27   18.90
   1   4  12  148.86   21.96
   1   4  12  171.20   25.39
   1   4  13  208.32   34.66
   1   4  14   11.40   44.04
   1   4  15  -25.04   57.06
   1   4  16  -44.12   66.48
  -1  -5  18  216.54   53.44
  -1  -5  18   97.55   49.62
  -1  -5  17  -24.79   39.02
  -1  -5  17    9.13   36.82
   1   5 -17    5.17   19.29
  -1  -5  16  294.69   32.89
  -1  -5  16  227.91   31.91
   1   5 -16  344.97   24.72
  -1  -5  15  119.25   24.35
  -1  -5  15  127.48   22.03
  -1  -5  14  417.69   26.11
  -1  -5  14  391.89   26.36
  -1  -5  13   28.23   14.79
  -1  -5  13    3.96   16.02
   1   5 -13   10.46   14.36
  -1  -5  13    1.13   15.22
   1   5 -13   -8.89   12.49
  -1  -5  13    3.98   11.25
  -1  -5  12  130.59   15.81
   1   5 -12  155.10   15.90
  -1  -5  12  155.44   17.75
  -1  -5  12  140.06   16.25
  -1  -5  12  145.05   13.18
   1   5 -12  158.08   12.15
  -1  -5  11  145.70   15.32
   1   5 -11  169.06   15.48
  -1  -5  11  150.04   16.18
  -1  -5  11  162.92   15.73
  -1  -5  11  169.96   15.86
  -1  -5  11  155.10   15.35
  -1  -5  11  152.06   12.45
   1   5 -11  162.47   11.55
   1   5 -10  121.79   13.32
  -1  -5  10  122.25   14.78
  -1  -5  10  123.26   13.47
  -1  -5  10  126.23   11.23
   1   5 -10  153.66   10.38
  -1  -5   9  344.16   19.34
   1   5  -9  369.85   19.55
  -1  -5   9  347.21   17.27
   1   5  -9  350.54   16.64
   1   5  -9  333.80   18.29
   1   5  -8  167.86   12.58
   1   5  -8  139.51    6.51
   1   5  -8  129.32    9.72
   1   5  -8  139.58   11.29
  -1  -5   8  130.71   10.37
   1   5  -7 1401.72   54.32
   1   5  -7 1479.35   56.90
  -1  -5   7 1351.01   55.64
   1   5  -7 1435.55   56.69
   1   5  -7 1371.56   55.55
   1   5  -6  446.36   21.29
  -1  -5   6  420.41   21.74
  -1  -5   6  446.82   21.39
   1   5  -6  474.33   21.05
  -1  -5   6  444.69   20.29
   1   5  -6  466.06   19.92
   1   5  -6  456.83   18.81
  -1  -5   5 1626.62   63.55
   1   5  -5 1676.84   63.58
  -1  -5   5 1561.64   63.58
   1   5  -5 1597.57   63.47
  -1  -5   5 1576.04   63.57
   1   5  -5 1585.75   62.93
  -1  -5   5 1540.96   62.95
  -1  -5   5 1638.29   63.70
  -1  -5   4  567.60   23.33
  -1  -5   4  558.54   23.27
   1   5  -4  536.44   23.30
  -1  -5   4  557.79   23.67
   1   5  -4  514.87   22.90
  -1  -5   4  545.76   23.64
   1   5  -4  538.17   23.32
  -1  -5   4  515.09   23.46
  -1  -5   4  506.74   23.75
  -1  -5   3  196.28   10.81
   1   5  -3  195.19   10.75
  -1  -5   3  206.68   11.14
  -1  -5   3  176.01   11.10
   1   5  -3  183.85   10.81
   1   5  -3  180.73   10.90
  -1  -5   3  203.46   11.84
  -1  -5   3  200.21   11.55
  -1  -5   3  201.54   11.88
  -1  -5   2 1083.22   42.26
  -1  -5   2 1055.24   42.26
  -1  -5   2 1073.84   42.19
  -1  -5   2 1042.34   43.14
  -1  -5   2 1080.43   42.55
   1   5  -2 1059.71   42.38
   1   5  -2 1042.17   43.06
  -1  -5   1    4.66    5.13
  -1  -5   1    2.90    5.31
  -1  -5   1   11.31    4.66
  -1  -5   1    6.31    5.11
  -1  -5   1    7.64    8.47
  -1  -5   1    1.43    6.23
   1   5  -1   11.92    5.91
   1   5  -1    0.22    6.44
  -1  -5   0  671.46   25.52
  -1  -5   0  642.38   25.58
  -1  -5   0  628.96   25.60
  -1  -5   0  654.90   25.47
  -1  -5   0  679.75   26.39
   1   5   0  595.76   26.32
  -1  -5   0  627.87   27.88
   1   5   0  629.16   27.48
  -1  -5  -1   -1.60    6.23
   1   5   1    6.63    7.35
   1   5   1    0.75    5.78
   1   5   1   -3.62    7.62
   1   5   2 1890.43   75.84
  -1  -5  -2 1934.44   75.86
   1   5   2 2010.75   77.40
   1   5   2 1935.65   77.14
  -1  -5  -2 2040.58   77.24
   1   5   3    6.14    8.74
  -1  -5  -3   16.73    6.64
   1   5   3   14.51    6.43
  -1  -5  -3   33.57    9.69
   1   5   3   -1.44    8.28
  -1  -5  -4  868.33   35.52
   1   5   4  884.76   35.77
   1   5   4  874.26   37.37
   1   5   4  830.11   37.10
  -1  -5  -4  909.16   37.37
   1   5   5  173.64    9.29
   1   5   5  204.00    9.36
   1   5   5  220.96    9.75
   1   5   5  230.95   12.70
   1   5   5  230.89   14.85
  -1  -5  -5  223.66   12.34
  -1  -5  -5  236.04   14.73
   1   5   5  252.01   14.57
   1   5   6  722.30   28.01
   1   5   6  629.43   27.95
   1   5   6  712.03   28.31
   1   5   6  719.84   30.23
   1   5   6  713.46   32.12
  -1  -5  -6  702.10   29.90
  -1  -5  -6  752.78   31.88
   1   5   6  728.65   31.82
   1   5   7  523.03   20.50
   1   5   7  433.62   20.39
   1   5   7  471.99   20.79
  -1  -5  -7  510.47   22.62
   1   5   7  474.87   22.85
   1   5   7  468.19   24.38
   1   5   8  301.57   14.69
   1   5   8  283.59   15.06
   1   5   8  292.56   17.70
   1   5   8  306.31   19.23
   1   5   9  716.08   32.28
   1   5   9  690.62   33.97
   1   5  10   63.22   14.21
   1   5  10   51.49   18.25
   1   5  11  512.36   28.38
   1   5  11  476.82   31.94
   1   5  12  237.63   33.11
   1   5  13   84.56   43.82
   1   5  13  101.52   42.11
   1   5  14  208.35   55.72
   1   5  14  165.51   54.25
   1   5  15   49.94   64.66
   1   5  15   25.61   62.12
  -1  -6  18  109.79   51.45
  -1  -6  18   32.02   46.66
  -1  -6  17   53.46   37.43
  -1  -6  17   60.00   35.44
  -1  -6  16  159.90   29.73
  -1  -6  16  173.95   28.19
  -1  -6  15   63.78   23.00
  -1  -6  15   52.87   20.52
  -1  -6  14  498.89   29.43
   1   6 -14  517.95   28.63
  -1  -6  14  476.13   29.56
  -1  -6  13   10.76   14.60
   1   6 -13   30.16   15.10
  -1  -6  13    0.58   15.02
  -1  -6  13   16.02   11.82
   1   6 -13   -2.46   10.06
  -1  -6  12  304.02   21.21
  -1  -6  12  309.68   22.45
   1   6 -12  319.55   20.93
  -1  -6  12  322.58   18.52
   1   6 -12  337.80   17.33
   1   6 -11   47.41   12.83
  -1  -6  11   32.95   13.07
   1   6 -11   29.40    8.97
  -1  -6  11   23.42   10.46
   1   6 -10   77.04   12.72
  -1  -6  10   80.71   13.32
   1   6 -10   86.49    9.38
  -1  -6  10   75.02   10.71
   1   6 -10   94.04   12.08
   1   6  -9  165.46    7.69
   1   6  -9  155.51   14.00
  -1  -6   9  162.53   14.16
  -1  -6   9  153.38   11.99
   1   6  -9  146.85   11.19
   1   6  -9  157.95   12.90
   1   6  -8   76.01    6.02
  -1  -6   8   82.83   12.38
   1   6  -8   85.55   11.25
  -1  -6   8   73.30   11.67
  -1  -6   8   87.54    9.76
   1   6  -8   81.28    9.18
  -1  -6   7  421.00   21.67
  -1  -6   7  453.74   22.28
   1   6  -7  485.49   22.07
  -1  -6   7  468.31   20.84
   1   6  -7  421.12   21.45
  -1  -6   7  467.13   22.23
   1   6  -7  441.66   20.59
   1   6  -7  463.21   19.10
  -1  -6   6   -9.67    8.58
   1   6  -6    5.59    6.18
   1   6  -6   -1.34    8.62
  -1  -6   6   -2.96    9.33
  -1  -6   6    8.22    9.20
   1   6  -6    3.54    7.78
  -1  -6   6    2.76    9.59
  -1  -6   6   -9.49    7.66
   1   6  -6    5.97    7.25
  -1  -6   5 2000.63   78.77
   1   6  -5 2011.52   78.70
  -1  -6   5 2028.88   78.60
  -1  -6   5 2027.43   78.88
  -1  -6   5 2052.05   78.85
  -1  -6   5 1912.72   78.49
   1   6  -5 1994.70   78.69
   1   6  -5 1957.30   78.44
  -1  -6   5 1973.99   78.96
  -1  -6   4    0.21    7.17
   1   6  -4   -1.00    7.55
  -1  -6   4    6.02    7.63
  -1  -6   4   -6.35    8.25
  -1  -6   4   -6.13    7.88
   1   6  -4    1.28    7.08
  -1  -6   4   -0.87    8.64
   1   6  -4   -3.71    7.34
  -1  -6   3  727.01   29.06
  -1  -6   3  712.53   29.05
  -1  -6   3  689.49   28.79
   1   6  -3  668.78   29.55
  -1  -6   3  706.51   29.19
  -1  -6   3  684.76   29.96
   1   6  -3  694.20   29.05
   1   6  -3  695.02   29.92
  -1  -6   2 1181.24   46.26
  -1  -6   2 1208.17   46.41
  -1  -6   2 1170.17   46.14
  -1  -6   2 1155.28   46.45
  -1  -6   2 1181.25   46.64
   1   6  -2 1119.11   46.49
  -1  -6   2 1243.52   47.80
   1   6  -2 1108.40   47.34
  -1  -6   1  316.68   14.80
  -1  -6   1  350.15   14.60
  -1  -6   1  355.38   14.50
  -1  -6   1  323.59   14.78
  -1  -6   1  331.46   15.30
  -1  -6   1  330.74   17.54
   1   6  -1  355.47   15.44
   1   6  -1  311.65   16.59
  -1  -6   0  440.23   17.81
  -1  -6   0  428.89   17.73
   1   6   0  424.18   18.86
  -1  -6   0  450.72   18.84
  -1  -6   0  448.36   20.98
   1   6   0  432.63   20.39
   1   6   1   45.21    6.59
  -1  -6  -1   65.44    7.10
   1   6   1   53.63    9.26
  -1  -6  -1   76.21   10.33
   1   6   1   54.46    8.48
   1   6   2 2130.37   85.62
  -1  -6  -2 2150.94   85.59
   1   6   2 2259.24   87.53
  -1  -6  -2 2441.23   87.47
   1   6   2 2191.80   87.21
   1   6   3   12.74    6.62
  -1  -6  -3    9.90    6.69
   1   6   3   20.86    9.78
  -1  -6  -3   10.87   10.18
   1   6   3   21.17    9.61
  -1  -6  -4  667.80   29.43
   1   6   4  711.73   29.59
   1   6   4  720.47   32.18
   1   6   4  720.13   31.60
  -1  -6  -4  780.77   32.03
  -1  -6  -5  165.95   11.33
   1   6   5  180.01   11.63
   1   6   5  190.44   15.02
   1   6   5  166.14   13.92
  -1  -6  -5  177.59   14.54
  -1  -6  -6   57.67    9.34
   1   6   6   74.94   10.15
   1   6   6   52.46   13.12
   1   6   6   69.23   12.34
  -1  -6  -6   66.46   13.19
   1   6   7   32.66   10.71
   1   6   7   19.59   13.54
  -1  -6  -7   41.02   13.63
   1   6   7   30.02   12.79
   1   6   8  169.09   17.71
   1   6   8  138.90   13.86
   1   6   8  169.57   17.18
   1   6   9  390.16   21.83
   1   6   9  417.85   26.91
   1   6   9  376.20   26.44
   1   6  10   66.70   23.17
   1   6  10    9.99   22.08
   1   6  11  371.77   35.46
   1   6  11  371.40   35.09
   1   6  12  -33.70   41.28
   1   6  12   81.56   40.80
   1   6  13  435.62   57.83
   1   6  13  471.28   56.23
   1   6  14  108.11   64.60
   1   6  14  151.24   60.72
  -1  -7  18  153.10   50.34
  -1  -7  18  135.15   45.77
  -1  -7  17   54.61   37.57
  -1  -7  17   36.55   32.18
  -1  -7  16   24.99   27.46
   1   7 -16    8.26   18.47
  -1  -7  16   20.37   24.38
   1   7 -15  411.42   25.98
  -1  -7  15  353.42   28.83
   1   7 -15  380.33   21.57
   1   7 -14   30.88   16.73
  -1  -7  14    0.59   17.26
   1   7 -14    4.81   11.37
   1   7 -13  178.01   18.57
  -1  -7  13  157.47   18.10
  -1  -7  13  143.36   14.80
   1   7 -13  172.57   13.78
   1   7 -12  147.05   16.52
   1   7 -12  136.42   15.03
   1   7 -12  166.95   13.07
  -1  -7  12  138.32   13.85
   1   7 -11   -0.45   12.81
  -1  -7  11   13.82   13.56
  -1  -7  11   -4.79   13.59
   1   7 -11   -4.11    9.49
   1   7 -11   16.41   12.42
  -1  -7  11  -16.85   11.14
  -1  -7  10   85.30   13.87
   1   7 -10  113.81    6.51
   1   7 -10  128.41   13.78
  -1  -7  10  107.75   15.24
  -1  -7  10  116.48   14.78
  -1  -7  10   87.18   11.59
   1   7 -10   95.56   11.21
   1   7 -10  111.74   13.06
   1   7  -9   66.06    6.45
  -1  -7   9   78.77   12.60
  -1  -7   9   81.88   13.56
   1   7  -9   91.25   12.60
  -1  -7   9   78.56   12.96
   1   7  -9   68.52    9.86
  -1  -7   9   86.89   10.75
   1   7  -8   12.66    6.05
  -1  -7   8   12.64   10.34
   1   7  -8    7.99   10.64
  -1  -7   8   22.90   11.65
  -1  -7   8   -3.37   10.88
  -1  -7   8   17.95    9.48
   1   7  -8   21.88    8.76
  -1  -7   8    8.25   10.59
  -1  -7   7   65.84   10.52
   1   7  -7   59.67    7.27
  -1  -7   7   77.91   11.78
   1   7  -7   47.84   10.51
  -1  -7   7   65.01   10.81
   1   7  -7   64.22    9.97
  -1  -7   7   61.37   11.05
   1   7  -7   67.02    8.78
  -1  -7   7   65.64    9.85
   1   7  -6    7.91    6.63
  -1  -7   6   15.11    9.10
  -1  -7   6   16.99    9.41
   1   7  -6   -0.28    9.16
  -1  -7   6    8.14    9.69
  -1  -7   6   13.34    9.52
   1   7  -6    2.28    8.24
  -1  -7   6   13.04    8.86
   1   7  -6   19.96    8.42
  -1  -7   5   40.27    9.19
  -1  -7   5   40.91    8.90
  -1  -7   5   49.86    9.76
   1   7  -5   40.20    9.00
  -1  -7   5   50.62    9.51
   1   7  -5   39.65    8.30
   1   7  -5   57.49    9.08
  -1  -7   5   45.31    9.90
  -1  -7   4   36.36    8.28
   1   7  -4   43.99    8.22
  -1  -7   4   38.53    8.95
  -1  -7   4   54.32    8.18
  -1  -7   4   37.80    9.79
  -1  -7   4   37.64    8.80
   1   7  -4   43.28    8.14
   1   7  -4   48.52    8.82
  -1  -7   3  717.97   30.40
  -1  -7   3  736.33   30.26
  -1  -7   3  738.85   30.44
   1   7  -3  703.85   31.19
  -1  -7   3  762.45   31.80
  -1  -7   3  706.96   30.52
   1   7  -3  750.31   30.45
   1   7  -3  733.76   31.52
  -1  -7   2   11.73    6.66
  -1  -7   2   26.98    5.87
  -1  -7   2   30.34    6.39
  -1  -7   2   16.12    6.76
  -1  -7   2   33.36   10.14
   1   7  -2   11.97    6.72
  -1  -7   2   26.12    7.12
   1   7  -2   14.41    8.30
  -1  -7   2   19.66    9.51
  -1  -7   1  720.10   29.97
  -1  -7   1  765.99   29.84
  -1  -7   1  759.84   29.72
  -1  -7   1  725.00   29.92
  -1  -7   1  797.34   32.74
  -1  -7   1  742.09   30.43
   1   7  -1  717.08   30.43
   1   7  -1  735.97   32.06
  -1  -7   1  774.69   32.44
  -1  -7   0   13.35    3.90
  -1  -7   0    9.53    4.02
  -1  -7   0   14.83    6.45
   1   7   0   14.09    6.17
   1   7   0   17.41    8.72
  -1  -7   0   14.55    9.91
  -1  -7  -1  462.83   19.74
   1   7   1  460.79   22.56
   1   7   1  427.30   19.62
  -1  -7  -1  499.20   22.54
   1   7   1  480.09   22.28
   1   7   2  425.49   19.25
   1   7   2  461.70   22.73
  -1  -7  -2  426.83   19.29
  -1  -7  -2  508.15   22.59
   1   7   2  470.69   21.95
   1   7   3  164.73   14.18
   1   7   3  142.99    9.84
  -1  -7  -3  156.86    9.81
   1   7   3  186.18   13.70
  -1  -7  -3  183.37   14.38
  -1  -7  -4  794.69   33.38
   1   7   4  765.88   33.43
   1   7   4  882.28   37.12
   1   7   4  828.10   36.23
  -1  -7  -4  937.24   36.63
   1   7   5   54.44   13.37
   1   7   5   39.04    8.60
  -1  -7  -5   46.74    8.14
   1   7   5   51.37   12.14
  -1  -7  -5   79.32   13.70
   1   7   6  501.67   23.29
   1   7   6  534.09   27.33
  -1  -7  -6  475.73   22.82
   1   7   6  507.95   26.19
  -1  -7  -6  604.48   27.09
   1   7   7   45.94   15.45
   1   7   7   16.83   15.24
   1   7   8  283.59   23.88
   1   7   8  268.44   23.23
   1   7   9   77.97   24.35
   1   7   9    8.77   22.62
   1   7  10   81.49   30.63
   1   7  10   66.48   30.26
   1   7  11  109.91   41.56
   1   7  11   96.30   40.58
   1   7  12    6.41   52.16
   1   7  12  106.63   50.78
   1   7  13  221.22   65.94
   1   7  13  263.25   60.72
   1   7  14  144.07   70.01
  -1  -8  18  152.31   50.32
  -1  -8  17  -16.13   35.74
   1   8 -16  437.56   28.66
  -1  -8  16  378.86   34.44
   1   8 -16  433.94   23.79
   1   8 -15   85.17   19.13
   1   8 -15   59.17   13.84
   1   8 -14  262.11   21.57
  -1  -8  14  209.92   22.08
   1   8 -14  231.47   16.93
   1   8 -13  181.28   18.81
  -1  -8  13  160.53   19.01
   1   8 -13  146.82   17.12
   1   8 -13  159.92   14.30
  -1  -8  12  -15.30   14.85
  -1  -8  12    4.46   16.23
   1   8 -12   13.07   14.75
  -1  -8  12    6.04   15.14
  -1  -8  12    3.53   12.02
   1   8 -12   -2.00   13.26
   1   8 -12    1.68   10.97
  -1  -8  11  297.84   20.78
   1   8 -11  320.44   13.63
   1   8 -11  308.67   20.72
  -1  -8  11  335.38   22.02
  -1  -8  11  294.75   18.50
  -1  -8  11  301.44   20.62
   1   8 -11  307.91   18.35
   1   8 -11  292.34   19.75
  -1  -8  10   50.98   13.50
   1   8 -10   51.31    6.74
   1   8 -10   55.52   13.20
  -1  -8  10   67.62   14.13
  -1  -8  10   73.70   15.23
  -1  -8  10   56.15   14.16
   1   8 -10   50.90   11.10
  -1  -8  10   95.23   12.00
   1   8 -10   61.82   12.73
  -1  -8   9   74.81   13.16
   1   8  -9   87.00    7.66
  -1  -8   9   72.12   14.23
   1   8  -9   68.32   12.68
  -1  -8   9   98.09   13.47
  -1  -8   9   76.55   13.41
  -1  -8   9   69.22   11.63
  -1  -8   9   56.00   13.47
   1   8  -9   73.55   10.76
  -1  -8   8  123.98   13.39
   1   8  -8  142.02   13.45
  -1  -8   8  146.12   14.33
  -1  -8   8  147.17   13.60
  -1  -8   8  115.21   13.29
   1   8  -8  117.15   11.66
   1   8  -8  140.52    9.86
  -1  -8   8  130.20   12.70
  -1  -8   7  219.58   15.03
  -1  -8   7  216.81   15.14
   1   8  -7  193.87   14.43
  -1  -8   7  232.27   14.45
  -1  -8   7  206.74   14.33
   1   8  -7  205.69   14.08
  -1  -8   7  206.80   14.77
   1   8  -7  178.05   11.86
   1   8  -7  190.72   13.50
  -1  -8   6   20.13   10.24
   1   8  -6   16.65    8.24
   1   8  -6   35.50    9.87
  -1  -8   6   37.96    9.95
  -1  -8   6   39.72   10.58
   1   8  -6   38.36    9.45
  -1  -8   6   26.50   10.26
   1   8  -6   34.82    9.47
  -1  -8   6   21.33   10.58
  -1  -8   5   -4.04    9.10
  -1  -8   5   13.98    8.99
   1   8  -5   15.70    8.63
  -1  -8   5   -4.38    9.62
   1   8  -5    3.70    8.39
  -1  -8   5    4.43    9.25
  -1  -8   5    1.19   10.10
   1   8  -5   -2.40    8.99
  -1  -8   4   14.20    8.25
  -1  -8   4   31.78    8.36
  -1  -8   4   16.50    8.62
  -1  -8   4   20.40    8.66
   1   8  -4   34.20    8.12
  -1  -8   4   31.37   10.85
  -1  -8   4   29.02   10.59
   1   8  -4   33.02    9.33
  -1  -8   3   36.14    8.10
  -1  -8   3   41.04    7.74
  -1  -8   3   40.40    7.22
  -1  -8   3   41.24    8.24
  -1  -8   3   29.06   11.03
   1   8  -3   27.55    7.85
  -1  -8   3   34.53    8.32
   1   8  -3   42.37    9.61
   1   8  -3   37.60    9.78
  -1  -8   3   61.50   10.95
  -1  -8   2  278.60   13.64
  -1  -8   2  289.40   13.59
  -1  -8   2  282.39   13.83
  -1  -8   2  280.17   13.18
  -1  -8   2  272.52   14.10
  -1  -8   2  295.83   17.38
   1   8  -2  278.16   14.02
   1   8  -2  266.35   15.99
  -1  -8   2  269.80   17.04
  -1  -8   1   26.11    5.61
  -1  -8   1   27.07    5.31
  -1  -8   1   14.20    5.71
  -1  -8   1   21.88    4.91
  -1  -8   1   10.84    7.06
   1   8  -1   21.23    6.74
  -1  -8   1   44.20   11.39
  -1  -8   1   20.50   10.79
   1   8  -1   23.70    9.81
  -1  -8   0  291.87   12.73
  -1  -8   0  353.98   15.07
   1   8   0  334.87   14.77
   1   8   0  343.33   17.70
  -1  -8   0  400.62   18.89
  -1  -8  -1  128.26    8.77
   1   8   1  120.77    8.49
   1   8   1  132.32   13.45
  -1  -8  -1  125.21   13.36
   1   8   1  121.35   12.63
   1   8   2   65.22    7.27
  -1  -8  -2   68.64    7.03
   1   8   2   55.40   12.46
  -1  -8  -2   72.31   12.95
   1   8   2   62.02   11.60
   1   8   3  484.01   24.55
   1   8   3  436.07   19.59
  -1  -8  -3  423.81   19.22
  -1  -8  -3  499.39   23.95
   1   8   3  483.21   23.46
   1   8   4   24.44    7.71
   1   8   4   24.59   13.42
  -1  -8  -4    9.60    6.79
   1   8   4    6.45   12.01
  -1  -8  -4   23.18   13.34
  -1  -8  -5  118.86    9.43
   1   8   5  133.51   16.23
   1   8   5  140.03   15.73
  -1  -8  -5  150.54   16.59
   1   8   6   74.44   16.98
   1   8   6   32.08   16.41
   1   8   7  148.27   21.67
   1   8   7  135.91   21.27
   1   8   8  335.83   29.09
   1   8   8  279.82   27.91
   1   8   9   35.10   31.15
   1   8   9  -28.36   31.40
   1   8  10   51.53   41.89
   1   8  10   79.22   41.09
   1   8  11  -15.93   53.18
   1   8  11   -5.84   49.81
   1   8  12   57.86   64.05
   1   8  12   26.01   58.66
  -1  -9  17   69.17   30.34
   1   9 -17   36.53   15.72
   1   9 -16  153.82   22.87
  -1  -9  16  160.26   26.10
   1   9 -16  201.41   17.59
   1   9 -15   58.29   19.47
  -1  -9  15   44.59   20.51
   1   9 -15   87.65   14.53
   1   9 -15   38.39   21.52
  -1  -9  14  333.78   25.52
   1   9 -14  300.70   24.18
  -1  -9  14  352.51   25.44
   1   9 -14  316.11   20.33
   1   9 -14  318.74   24.97
  -1  -9  13   37.77   17.25
   1   9 -13    9.41   16.08
  -1  -9  13   29.01   17.15
   1   9 -13   39.01   16.73
   1   9 -13    6.42   12.45
  -1  -9  12  221.48   20.20
   1   9 -12  233.13   10.99
   1   9 -12  203.81   19.79
  -1  -9  12  214.84   19.69
  -1  -9  12  249.83   17.65
   1   9 -12  262.12   19.34
   1   9 -12  200.36   16.82
  -1  -9  11  119.24   16.26
   1   9 -11  115.51    8.59
   1   9 -11  142.20   16.13
  -1  -9  11  163.43   18.05
  -1  -9  11  107.31   16.03
  -1  -9  11  135.36   14.70
   1   9 -11  130.31   15.68
   1   9 -11  120.40   13.91
  -1  -9  10  222.79   17.42
   1   9 -10  176.48   11.49
   1   9 -10  179.71   17.13
  -1  -9  10  227.97   17.66
  -1  -9  10  209.67   18.32
  -1  -9  10  223.06   18.16
  -1  -9  10  211.64   16.00
   1   9 -10  214.01   15.47
  -1  -9   9  312.17   19.89
  -1  -9   9  340.30   20.83
  -1  -9   9  345.14   20.00
   1   9  -9  318.50   19.80
  -1  -9   9  309.07   20.01
  -1  -9   9  322.15   19.09
   1   9  -9  307.78   15.73
   1   9  -9  312.11   18.49
  -1  -9   8   -1.95   11.45
   1   9  -8   16.31    8.66
  -1  -9   8    8.13   12.71
   1   9  -8   12.62   11.64
  -1  -9   8   13.21   11.92
  -1  -9   8   16.36   12.34
   1   9  -8   -1.00   10.40
  -1  -9   8   34.03   11.86
  -1  -9   7  541.31   25.22
   1   9  -7  525.09   25.08
  -1  -9   7  531.03   25.18
  -1  -9   7  540.26   25.60
  -1  -9   7  500.50   25.39
  -1  -9   7  524.30   25.36
   1   9  -7  506.21   23.58
   1   9  -7  488.99   24.51
  -1  -9   6   51.50   10.76
   1   9  -6   31.16   10.14
  -1  -9   6   71.19   11.02
   1   9  -6   66.48   10.76
  -1  -9   6   75.51   11.83
  -1  -9   6   55.25   11.14
   1   9  -6   55.36   10.06
  -1  -9   6   48.87   11.76
  -1  -9   6   39.31   12.22
   1   9  -6   47.23   10.84
  -1  -9   5   -0.56    9.30
  -1  -9   5   11.95   10.00
  -1  -9   5   -8.12    9.46
  -1  -9   5    5.07    9.55
   1   9  -5    3.57    9.05
  -1  -9   5   23.58   11.41
   1   9  -5   -2.42   10.32
  -1  -9   5   13.88   11.36
  -1  -9   4   35.14    9.01
  -1  -9   4   36.39    9.75
  -1  -9   4   32.51    8.95
  -1  -9   4   32.31   12.04
  -1  -9   4   33.99    9.27
   1   9  -4   27.16    8.83
   1   9  -4   23.62   10.71
  -1  -9   4   42.69   11.66
  -1  -9   3   39.74    8.60
  -1  -9   3   42.85    7.65
  -1  -9   3   33.31    8.72
  -1  -9   3   51.29    8.18
   1   9  -3   56.88    8.49
  -1  -9   3   43.97   12.32
  -1  -9   3   46.50    8.87
   1   9  -3   48.75   10.70
   1   9  -3   74.20   11.73
  -1  -9   3   66.52   12.06
  -1  -9   2   41.83    7.28
  -1  -9   2   49.55    7.35
  -1  -9   2   43.30    6.48
  -1  -9   2   52.44    7.01
   1   9  -2   54.53    7.91
  -1  -9   2   70.50   12.98
  -1  -9   2   39.89    8.08
   1   9  -2   61.77   11.23
  -1  -9   2   33.99   12.03
  -1  -9   1   39.72    5.76
  -1  -9   1   40.02    4.85
  -1  -9   1   39.30    5.72
  -1  -9   1   37.32    5.34
   1   9  -1   35.81    7.30
  -1  -9   1   55.82    7.65
  -1  -9   1   56.07   13.08
   1   9  -1   45.50   11.05
  -1  -9   1   48.01   12.67
   1   9   0  254.46   12.93
  -1  -9   0  245.00   13.02
  -1  -9   0  318.64   18.24
   1   9   0  273.00   17.05
   1   9   1   16.21    6.62
  -1  -9  -1   19.37    6.17
   1   9   1   32.70   12.93
   1   9   1   20.26   11.95
  -1  -9  -1   29.43   12.85
   1   9   2  489.36   24.59
  -1  -9  -2  381.59   17.89
   1   9   2  475.33   23.30
  -1  -9  -2  500.67   24.00
  -1  -9  -3   30.55    5.89
   1   9   3   50.41   14.88
  -1  -9  -3   33.40   14.77
   1   9   3   16.43   13.45
   1   9   4   38.04   15.28
  -1  -9  -4   17.25    6.19
   1   9   4   42.42   15.60
   1   9   5  216.42   20.62
   1   9   5  154.06   20.19
   1   9   6   37.72   22.02
   1   9   6   -6.82   21.02
   1   9   7  212.32   28.61
   1   9   7  181.28   28.69
   1   9   8  119.31   34.26
   1   9   8   56.05   35.02
   1   9   9   97.57   43.70
   1   9   9   75.63   43.72
   1   9  10   74.56   53.72
   1   9  10   34.90   52.70
   1   9  11  -76.60   60.65
  -1 -10  17   79.49   29.49
   1  10 -17   88.05   17.11
  -1 -10  16   82.06   27.87
  -1 -10  16  114.53   24.48
   1  10 -16   87.74   32.06
   1  10 -16   79.53   16.25
  -1 -10  15  138.23   23.74
   1  10 -15  132.34   21.62
  -1 -10  15  104.38   22.07
   1  10 -15  157.57   17.04
   1  10 -15  156.90   27.85
  -1 -10  14   68.71   19.90
   1  10 -14   68.84   18.96
  -1 -10  14   92.83   19.51
   1  10 -14   91.86   15.19
   1  10 -14   46.93   22.90
  -1 -10  13   60.73   18.28
   1  10 -13   18.71   16.97
  -1 -10  13   34.93   17.46
   1  10 -13   48.28   20.37
   1  10 -13   32.25   14.13
   1  10 -12  214.67   11.59
  -1 -10  12  196.18   19.97
   1  10 -12  242.36   20.34
  -1 -10  12  204.05   20.17
   1  10 -12  188.01   20.82
   1  10 -12  216.22   17.78
   1  10 -11    2.11    7.62
  -1 -10  11    1.03   15.13
   1  10 -11   11.80   15.06
  -1 -10  11    8.25   16.73
  -1 -10  11   21.99   15.10
   1  10 -11    1.57   12.58
   1  10 -11   29.16   15.89
  -1 -10  10  389.71   24.00
   1  10 -10  396.35   19.19
  -1 -10  10  431.30   24.90
   1  10 -10  451.02   24.29
  -1 -10  10  365.04   23.46
  -1 -10  10  376.84   22.64
   1  10 -10  428.12   22.39
   1  10  -9   67.58    9.76
  -1 -10   9   71.70   14.81
  -1 -10   9   95.50   16.10
   1  10  -9   91.85   14.68
  -1 -10   9   96.38   14.88
  -1 -10   9   88.88   15.40
   1  10  -9   84.16   13.26
  -1 -10   9   64.44   14.32
  -1 -10   8  390.46   22.29
  -1 -10   8  401.08   22.70
   1  10  -8  379.42   21.93
  -1 -10   8  401.50   21.99
  -1 -10   8  382.32   22.10
  -1 -10   8  361.00   21.97
   1  10  -8  404.13   19.76
   1  10  -8  381.81   21.50
  -1 -10   7  894.44   39.82
  -1 -10   7  979.78   39.61
  -1 -10   7  890.25   39.97
   1  10  -7  958.03   39.76
  -1 -10   7  908.83   39.79
   1  10  -7  890.43   39.86
  -1 -10   7  883.29   40.21
   1  10  -7  899.13   38.84
  -1 -10   6   14.59   11.05
   1  10  -6    2.88   10.89
  -1 -10   6   -0.31   11.66
  -1 -10   6   27.20   11.21
  -1 -10   6   16.37   13.17
  -1 -10   6   25.33   11.37
   1  10  -6   15.82   12.16
  -1 -10   5  388.90   20.76
  -1 -10   5  413.97   20.27
  -1 -10   5  416.34   20.75
  -1 -10   5  398.15   20.55
  -1 -10   5  429.04   22.75
   1  10  -5  415.60   22.00
   1  10  -5  410.12   20.29
  -1 -10   5  379.30   22.49
  -1 -10   4   17.74    9.64
  -1 -10   4   26.28    8.39
   1  10  -4   24.09    9.11
  -1 -10   4   16.07    9.40
  -1 -10   4   23.20   13.65
   1  10  -4   32.88   11.94
  -1 -10   4   18.42   12.85
  -1 -10   3  409.74   18.91
  -1 -10   3  423.39   18.60
  -1 -10   3  414.49   18.21
  -1 -10   3  388.78   18.69
  -1 -10   3  396.73   22.91
  -1 -10   3  384.08   18.95
   1  10  -3  370.94   18.94
   1  10  -3  417.56   21.95
   1  10  -3  375.85   21.94
  -1 -10   3  414.18   22.48
  -1 -10   2   27.31    6.98
  -1 -10   2   13.79    5.81
  -1 -10   2   17.09    6.55
  -1 -10   2   22.78    6.95
   1  10  -2   10.72    7.94
  -1 -10   2    9.70    7.76
   1  10  -2    6.36   11.91
  -1 -10   2   11.90   13.19
  -1 -10   1  207.66    9.51
  -1 -10   1  173.12    9.10
  -1 -10   1  202.88   11.28
   1  10  -1  201.65   11.74
  -1 -10   1  207.12   17.13
   1  10  -1  234.69   16.18
  -1 -10   0   27.72    6.69
   1  10   0   34.42   12.92
  -1 -10   0   27.82   14.05
  -1 -10  -1  112.24    7.90
   1  10   1  187.89   16.43
   1  10   1  165.44   17.09
   1  10   2  234.18   19.35
   1  10   2  188.83   19.42
   1  10   3  130.91   19.22
   1  10   3   91.56   17.82
   1  10   4  415.68   28.00
   1  10   4  384.19   27.97
   1  10   5   -0.62   23.00
   1  10   5   15.45   23.86
   1  10   6  201.54   30.87
   1  10   6  241.49   32.97
   1  10   7   31.66   35.78
   1  10   7   -7.07   38.50
   1  10   8   -8.68   47.03
   1  10   8  102.47   48.08
   1  10   9  134.99   57.45
   1  10   9  195.85   54.98
   1  11 -17  172.41   19.59
  -1 -11  16   18.37   26.49
  -1 -11  16   18.28   23.37
   1  11 -16   -4.76   16.30
   1  11 -16  -19.17   39.67
  -1 -11  15   27.02   22.18
   1  11 -15   79.54   20.71
  -1 -11  15   47.80   21.01
   1  11 -15   54.91   16.10
   1  11 -15   69.40   34.58
  -1 -11  14    3.90   19.14
   1  11 -14   46.41   19.49
  -1 -11  14   -4.00   18.99
   1  11 -14  -14.23   15.84
   1  11 -14   36.39   28.85
  -1 -11  13   46.96   18.99
   1  11 -13   40.60   18.19
  -1 -11  13   61.49   17.82
   1  11 -13   32.42   25.66
   1  11 -13   63.70   15.84
  -1 -11  12  120.74   18.96
   1  11 -12  113.73   10.21
   1  11 -12  133.76   18.70
  -1 -11  12  114.32   18.42
   1  11 -12  138.78   16.39
   1  11 -12  115.73   23.53
  -1 -11  11   93.73   17.41
   1  11 -11   69.76   10.01
   1  11 -11   82.10   16.73
  -1 -11  11   76.76   16.91
   1  11 -11   80.72   15.24
  -1 -11  10  107.32   17.18
   1  11 -10  145.49   12.07
  -1 -11  10  168.35   18.73
   1  11 -10  119.74   16.76
  -1 -11  10   86.76   16.30
   1  11 -10  181.07   16.58
   1  11  -9   60.88   11.06
  -1 -11   9   39.24   15.23
   1  11  -9   65.11   14.48
  -1 -11   9   39.11   15.76
  -1 -11   9   35.88   14.31
  -1 -11   9   61.08   15.43
   1  11  -9   51.73   13.89
  -1 -11   8  479.74   26.27
  -1 -11   8  475.51   26.63
  -1 -11   8  549.41   26.18
  -1 -11   8  504.53   26.38
   1  11  -8  481.60   26.17
   1  11  -8  507.09   24.39
   1  11  -7   42.64   12.43
  -1 -11   7   43.41   13.16
  -1 -11   7   36.51   13.72
  -1 -11   7   55.32   13.14
  -1 -11   7   44.77   12.90
   1  11  -7   28.10   13.62
   1  11  -6  210.15   16.85
  -1 -11   6  211.03   16.42
  -1 -11   6  228.21   16.56
  -1 -11   6  229.28   15.70
  -1 -11   6  226.67   15.81
   1  11  -6  219.01   17.51
  -1 -11   5  262.31   15.61
   1  11  -5  230.72   17.89
  -1 -11   5  258.64   16.19
  -1 -11   5  259.80   16.10
  -1 -11   5  256.23   14.95
  -1 -11   5  244.10   15.77
   1  11  -5  255.17   18.71
  -1 -11   4  261.63   15.33
  -1 -11   4  275.27   15.07
  -1 -11   4  263.08   15.28
   1  11  -4  266.80   18.71
  -1 -11   4  248.31   14.35
  -1 -11   4  279.02   15.30
  -1 -11   3  294.67   14.50
  -1 -11   3  266.11   14.74
  -1 -11   3  279.72   13.93
  -1 -11   3  266.89   14.64
  -1 -11   3  272.90   14.97
   1  11  -3  336.90   19.90
  -1 -11   2   35.40    6.85
  -1 -11   2   26.84    6.21
  -1 -11   2   23.38    6.60
  -1 -11   2   21.19    5.74
  -1 -11   2   33.73    8.10
   1  11  -2   34.19   14.25
   1  11  -2    3.30   15.42
  -1 -11   1  352.93   16.57
   1  11  -1  395.80   23.75
  -1 -11   0    9.47    5.60
   1  11   0  -27.00   17.38
   1  11   1  181.90   21.29
   1  11   2    6.61   20.92
   1  11   2   17.93   18.21
   1  11   3  152.72   26.05
   1  11   3  213.32   24.05
   1  11   4   51.92   29.52
   1  11   4   25.59   25.41
   1  11   5  196.47   32.89
   1  11   5  183.18   38.53
   1  11   6  216.23   44.35
   1  11   6  157.72   40.70
   1  11   7   95.34   50.21
   1  11   7   44.37   49.49
   1  11   8  190.83   56.94
  -1 -12  16   40.39   27.64
  -1 -12  16   60.71   24.06
   1  12 -16   53.95   17.83
  -1 -12  15   44.47   22.68
  -1 -12  15   57.65   21.59
   1  12 -15   42.09   42.96
   1  12 -15   35.76   17.04
  -1 -12  14  -11.96   20.33
   1  12 -14    5.07   19.42
  -1 -12  14    8.08   19.51
   1  12 -14    6.17   37.54
   1  12 -14  -22.88   16.72
  -1 -12  13    4.98   18.79
   1  12 -13   35.04   19.09
  -1 -12  13   35.82   18.90
   1  12 -13   44.90   33.22
   1  12 -13   35.28   16.67
  -1 -12  12   47.14   18.47
   1  12 -12    0.55   17.39
  -1 -12  12   -5.84   16.94
   1  12 -12  -18.49   29.17
   1  12 -12    3.34   15.12
  -1 -12  11   62.23   17.40
   1  12 -11  100.65   11.15
  -1 -12  11   63.34   17.07
   1  12 -11   56.22   15.63
  -1 -12  10   25.53   16.51
   1  12 -10   12.04   10.77
  -1 -12  10   15.02   17.12
  -1 -12  10   -1.49   14.93
   1  12 -10    5.11   15.03
  -1 -12   9   11.48   15.31
   1  12  -9   44.45   12.35
  -1 -12   9   19.44   16.19
  -1 -12   9    6.77   15.05
  -1 -12   9   23.23   14.63
   1  12  -9   28.83   15.10
   1  12  -8   40.35   12.99
  -1 -12   8   47.13   14.92
  -1 -12   8   56.70   14.66
  -1 -12   8   25.98   15.59
  -1 -12   8   51.08   14.54
  -1 -12   8   48.46   13.77
   1  12  -8   44.05   14.78
   1  12  -7  131.42   15.38
  -1 -12   7  153.25   15.92
  -1 -12   7  156.93   14.37
  -1 -12   7  152.89   16.27
  -1 -12   7  144.06   15.38
  -1 -12   7  145.89   15.42
  -1 -12   7  162.73   15.65
   1  12  -7  156.50   16.95
  -1 -12   6  161.67   14.87
   1  12  -6  166.68   16.74
  -1 -12   6  169.32   13.36
  -1 -12   6  153.96   14.83
  -1 -12   6  190.07   14.80
  -1 -12   6  176.94   14.50
   1  12  -6  178.43   18.11
   1  12  -5  -11.43   14.24
  -1 -12   5   -4.49   10.31
  -1 -12   5    5.58   10.48
  -1 -12   5    3.85   10.02
  -1 -12   5   14.46    9.23
  -1 -12   5   12.24   10.15
   1  12  -5  -25.70   15.43
  -1 -12   4  534.53   24.40
  -1 -12   4  598.39   24.30
  -1 -12   4  520.56   24.36
  -1 -12   4  531.12   23.69
   1  12  -4  548.41   28.90
  -1 -12   4  498.58   24.31
  -1 -12   3  170.14    9.91
  -1 -12   3  142.76   10.79
   1  12  -3  165.03   18.06
   1  12  -2  290.33   25.71
   1  12  -2  283.23   21.58
   1  12  -1  297.08   27.04
   1  12   0   67.83   24.38
   1  12   1  111.56   27.81
   1  12   2   -9.45   32.67
   1  12   2   44.85   23.58
   1  12   3  132.74   38.20
   1  12   3  141.89   29.63
   1  12   4  -47.80   35.51
   1  12   4    5.35   42.78
   1  12   5   79.66   49.57
   1  12   5  178.94   44.07
   1  12   6   57.65   54.59
   1  13 -16   92.85   20.03
  -1 -13  15    8.60   23.14
  -1 -13  15  -15.98   22.19
   1  13 -15   -9.23   18.86
  -1 -13  14   41.18   21.82
  -1 -13  14   43.48   20.94
   1  13 -14   -8.60   18.21
   1  13 -14   -1.44   48.43
  -1 -13  13   43.67   20.14
  -1 -13  13   63.37   20.12
   1  13 -13   41.16   18.07
   1  13 -13   30.76   44.78
  -1 -13  12   -8.87   19.00
  -1 -13  12    5.89   17.58
   1  13 -12   47.69   17.23
   1  13 -12    3.39   39.33
  -1 -13  11   20.86   17.93
  -1 -13  11    2.73   17.28
   1  13 -11   22.97   16.53
  -1 -13  10    2.02   16.65
   1  13 -10   14.16   12.43
  -1 -13  10    1.51   16.16
   1  13 -10   45.34   16.69
   1  13  -9   12.47   13.58
  -1 -13   9   19.89   15.91
  -1 -13   9   29.35   14.58
  -1 -13   9   26.99   17.03
  -1 -13   9    1.84   14.98
   1  13  -9   38.87   15.98
   1  13  -8   -3.17   13.89
  -1 -13   8   16.71   14.87
  -1 -13   8   15.35   15.43
  -1 -13   8   -3.28   13.26
  -1 -13   8   15.03   14.20
   1  13  -8   42.40   16.40
  -1 -13   7   18.18   13.18
   1  13  -7   16.27   14.72
  -1 -13   7   10.38   11.52
  -1 -13   7   22.48   12.36
   1  13  -7   16.25   16.15
   1  13  -6   19.85   15.25
  -1 -13   6   22.52   11.76
  -1 -13   6   12.14   10.23
  -1 -13   6    8.97   11.44
   1  13  -6    9.10   16.28
  -1 -13   5   84.43   11.42
   1  13  -5  108.48   16.97
  -1 -13   5   88.09   10.32
  -1 -13   5   62.51   10.93
   1  13  -5   47.59   17.41
   1  13  -4   46.52   17.10
   1  13  -4   43.14   17.15
   1  13  -3   58.36   18.02
   1  13  -2  111.96   20.34
   1  13  -1   16.60   33.45
   1  13   0  148.03   38.05
   1  13   1    8.84   41.09
   1  13   2   -1.21   45.39
   1  13   2   32.23   32.65
   1  13   3   51.32   49.12
   1  13   3   18.60   40.24
   1  13   4   10.18   54.24
  -1 -14  15  100.62   23.94
   1  14 -15   53.55   20.76
  -1 -14  14   71.68   23.06
  -1 -14  14   41.61   21.56
   1  14 -14   50.30   20.40
  -1 -14  13   79.96   21.97
  -1 -14  13   46.47   20.79
   1  14 -13   51.66   19.60
  -1 -14  12  172.32   22.66
  -1 -14  12  135.38   21.34
   1  14 -12  143.47   20.67
  -1 -14  11   43.60   18.71
  -1 -14  11   14.44   16.91
  -1 -14  11   35.52   18.23
   1  14 -11   35.50   18.79
  -1 -14  10   24.33   17.62
   1  14 -10   40.78   14.87
  -1 -14  10   19.48   16.10
  -1 -14  10   24.09   16.95
   1  14 -10   27.23   18.27
   1  14  -9   38.30   15.61
  -1 -14   9   36.37   16.85
  -1 -14   9   37.13   15.46
  -1 -14   9   34.33   16.32
   1  14  -9   75.54   18.56
  -1 -14   8   16.07   15.33
   1  14  -8   31.43   15.99
   1  14  -8   58.97   18.50
   1  14  -7   13.72   16.58
   1  14  -7   37.43   18.35
   1  14  -6   25.96   16.63
   1  14  -6   25.87   18.43
   1  14  -5   15.15   17.58
   1  14  -5   -4.21   18.63
   1  14  -4   69.63   19.19
   1  14  -4   63.53   20.89
   1  14  -3   55.69   19.52
   1  14  -3   45.38   21.84
   1  14  -2   -7.54   20.14
   1  14  -2   33.62   23.81
   1  14  -1  168.81   48.36
   1  14   0  112.02   51.67
   1  14   1    1.91   53.93
   1  14   2  163.57   57.90
   1  15 -14   19.77   21.51
  -1 -15  13  227.89   26.22
   1  15 -13  263.66   25.49
  -1 -15  12   54.25   21.50
   1  15 -12   46.89   21.03
  -1 -15  11   29.12   20.49
   1  15 -11  105.03   21.51
   1  15 -10  164.60   22.51
   1  15  -9   29.26   16.96
   1  15  -9   79.74   20.94
   1  15  -8   74.80   18.61
   1  15  -8  105.74   21.66
   1  15  -7    8.31   18.03
   1  15  -7   14.44   20.74
   1  15  -6   52.57   19.40
   1  15  -6   70.60   23.27
   1  15  -5   18.83   19.72
   1  15  -5   28.91   23.89
   1  15  -4   97.13   21.73
   1  15  -4   74.04   26.72
   1  15  -3   25.54   21.38
   1  15  -3    3.45   29.17
   1  15  -2   69.96   25.50
   1  15   0   27.74   63.04
   1  16  -8   63.05   20.17
   1  16  -7   64.00   20.73
   1  16  -6  127.86   22.90
   1  16  -5   12.11   21.97
  -2  16  -5    6.89   21.53
  -2  16  -6   43.20   21.20
  -2  16  -7   30.56   20.51
  -2  16  -8  254.68   24.64
  -2  16  -9   20.05   19.96
  -2  16 -10  123.97   21.40
  -2  15  -1  112.88   30.13
  -2  15  -2   11.59   24.23
  -2  15  -2  -11.05   43.23
  -2  15  -3  111.54   22.95
  -2  15  -3  144.06   39.30
  -2  15  -4   17.36   19.44
  -2  15  -4   11.38   35.68
  -2  15  -5   13.86   19.24
  -2  15  -6    7.27   18.24
  -2  15  -7   50.31   18.56
  -2  15  -8   76.90   18.73
  -2  15  -8   25.36   27.17
  -2  15  -9    9.47   17.36
   2 -15   9   31.54   18.34
  -2  15  -9    1.84   51.11
  -2  15  -9   -2.60   25.54
   2 -15  10  182.87   22.56
  -2  15 -10  202.01   20.88
  -2  15 -10  111.96   54.80
  -2  15 -10  245.27   28.89
  -2  15 -11    4.07   17.40
   2 -15  11   -7.10   20.18
  -2  15 -11  -34.78   57.33
  -2  15 -11   15.92   25.87
   2 -15  12   94.86   23.15
  -2  15 -12   75.68   61.76
   2 -15  13   85.89   24.00
  -2  14   2   52.82   49.63
  -2  14   1   22.83   43.75
  -2  14   0  100.35   26.41
  -2  14   0   59.32   39.46
  -2  14  -1   61.44   22.69
  -2  14  -1   28.43   33.50
  -2  14  -2   59.13   19.87
  -2  14  -2   32.37   29.79
  -2  14  -3   49.52   18.51
  -2  14  -3    0.62   26.88
  -2  14  -4    1.10   16.86
  -2  14  -4   15.38   24.37
   2 -14   5   31.11   12.07
  -2  14  -5   42.35   17.28
   2 -14   6   22.66   13.25
  -2  14  -6   31.77   16.55
   2 -14   7   51.80   15.67
  -2  14  -7   45.56   17.09
   2 -14   8   23.40   16.35
  -2  14  -8   15.67   16.05
  -2  14  -8   51.67   20.98
  -2  14  -9   11.85   16.08
   2 -14   9   42.68   17.96
   2 -14   9   18.68   14.10
  -2  14  -9   43.80   41.16
  -2  14  -9   47.01   20.61
  -2  14 -10   43.47   16.28
   2 -14  10   60.11   18.73
   2 -14  10   28.20   16.81
  -2  14 -10   94.54   44.88
  -2  14 -10   71.13   21.03
   2 -14  11  109.84   20.91
  -2  14 -11  106.72   17.29
   2 -14  11   90.93   19.43
  -2  14 -11   94.10   22.07
  -2  14 -11  150.03   48.15
   2 -14  12   19.63   20.66
   2 -14  12   51.67   19.28
  -2  14 -12   66.32   51.97
  -2  14 -12   74.71   22.40
   2 -14  13   14.16   21.78
  -2  14 -13   13.04   21.24
   2 -14  13   31.83   20.01
  -2  14 -13   44.85   57.13
  -2  14 -13   17.43   22.32
   2 -14  14  104.38   24.80
   2 -14  14  107.09   23.06
  -2  14 -14   41.89   23.87
   2 -14  15   -2.89   22.67
  -2  13   5   24.86   55.88
  -2  13   4   38.64   44.77
  -2  13   4   50.72   48.09
  -2  13   3  316.60   39.45
  -2  13   3  268.13   43.95
  -2  13   2   -9.66   28.38
  -2  13   2  -29.50   35.56
  -2  13   1  299.48   34.31
  -2  13   0   88.92   27.37
  -2  13  -1  161.85   19.65
  -2  13  -1   69.05   25.35
  -2  13  -2  144.77   18.95
  -2  13  -2   87.50   23.21
  -2  13  -3   12.49   16.01
   2 -13   3   -2.72    9.67
  -2  13  -3    9.12   19.96
  -2  13  -4  185.68   18.56
   2 -13   4  161.95   14.15
  -2  13  -4  193.96   21.62
  -2  13  -5   24.12   15.46
   2 -13   5   15.69   11.93
   2 -13   5   -4.94   11.68
  -2  13  -6  150.70   17.39
   2 -13   6  170.32   16.03
   2 -13   6  150.05   12.37
   2 -13   6  128.62   16.00
   2 -13   7    7.49   14.68
  -2  13  -7   24.32   14.87
   2 -13   7   21.90   15.60
   2 -13   7   26.51   11.39
  -2  13  -8   74.96   15.11
   2 -13   8   49.80   15.85
   2 -13   8   54.55   17.10
   2 -13   8   69.05   13.48
  -2  13  -8   37.60   17.47
  -2  13  -9  -17.39   14.92
   2 -13   9    6.00   16.08
   2 -13   9   22.00   17.61
  -2  13  -9   11.20   16.40
   2 -13   9  -12.83   14.50
  -2  13  -9   20.57   28.77
  -2  13  -9   19.47   17.25
   2 -13  10   11.92   16.92
  -2  13 -10   -1.97   14.20
  -2  13 -10   -5.79   17.31
   2 -13  10   -3.36   15.68
  -2  13 -10    3.39   33.18
  -2  13 -10  -11.32   16.98
  -2  13 -11   36.15   14.38
   2 -13  11   35.52   18.89
  -2  13 -11   51.48   18.65
   2 -13  11   30.17   17.13
  -2  13 -11   36.92   18.35
  -2  13 -11   40.13   36.69
   2 -13  12   21.12   20.08
  -2  13 -12   21.11   13.88
  -2  13 -12    7.87   18.89
   2 -13  12   11.57   17.92
  -2  13 -12   50.17   42.57
  -2  13 -12    2.37   18.31
   2 -13  13  108.87   22.16
  -2  13 -13   80.05   21.62
   2 -13  13   91.60   20.54
  -2  13 -13   93.12   20.41
  -2  13 -13  116.85   48.49
   2 -13  14   36.63   22.40
   2 -13  14   18.26   20.58
  -2  13 -14  -20.44   52.41
  -2  13 -14    2.46   20.14
   2 -13  15  102.05   27.22
   2 -13  15  137.02   23.92
  -2  13 -15   84.78   58.77
  -2  13 -15  142.07   22.07
   2 -13  16  154.99   26.16
  -2  12   7   32.97   58.14
  -2  12   6  117.65   50.37
  -2  12   6   23.12   49.96
  -2  12   5   -4.73   40.17
  -2  12   5   30.49   42.80
  -2  12   4   83.27   32.28
  -2  12   4  129.75   36.39
  -2  12   3  134.28   27.40
  -2  12   3  151.54   30.08
  -2  12   2   90.80   22.38
  -2  12   2   76.56   25.51
   2 -12  -2   56.39   15.78
  -2  12   1  258.44   25.62
   2 -12  -1  229.78   18.94
   2 -12   0   11.96   13.98
  -2  12   0   17.41   19.05
   2 -12   1  369.90   17.84
  -2  12  -1  398.25   26.86
   2 -12   1  460.55   23.00
  -2  12  -1  390.97   24.42
   2 -12   2   34.22    8.65
  -2  12  -2   19.63   14.42
   2 -12   2   28.00    9.05
  -2  12  -2   16.31   16.29
   2 -12   2   30.94   13.72
   2 -12   3  139.30   11.78
  -2  12  -3  140.61   16.31
   2 -12   3  105.09   11.69
  -2  12  -3  125.43   17.67
   2 -12   3  143.15   15.29
  -2  12  -4   59.87   14.68
   2 -12   4   85.67   11.95
   2 -12   4   72.83   11.67
   2 -12   4   61.91    7.40
   2 -12   4   37.92    7.69
  -2  12  -4   93.11   16.17
   2 -12   4   57.79   14.04
   2 -12   5   29.41   12.24
  -2  12  -5   18.35   13.92
   2 -12   5   26.23    8.90
   2 -12   5   32.44    8.56
   2 -12   5   57.33   12.74
   2 -12   6  174.17   16.50
  -2  12  -6  172.65   16.71
   2 -12   6  147.37   13.27
   2 -12   6  166.38   12.78
  -2  12  -6  162.37   16.13
   2 -12   6  203.31   16.70
  -2  12  -7    2.44   13.36
   2 -12   7   11.95   13.80
   2 -12   7    5.43   14.85
  -2  12  -7   15.72   13.90
   2 -12   7    2.99   11.31
   2 -12   7   28.81   10.88
  -2  12  -8   72.26   13.86
   2 -12   8   59.75   15.67
  -2  12  -8   76.38   15.55
   2 -12   8   73.90   16.30
   2 -12   8   66.06   14.02
   2 -12   8   71.76   13.68
  -2  12  -8   67.87   20.00
  -2  12  -8   53.78   16.07
   2 -12   9   43.27   15.80
  -2  12  -9    5.96   13.29
  -2  12  -9   24.93   15.42
   2 -12   9   40.65   17.20
   2 -12   9    6.95   14.22
   2 -12   9   40.47   14.41
  -2  12  -9   36.92   15.61
  -2  12  -9   19.78   20.91
   2 -12  10   57.21   17.34
  -2  12 -10   26.20   13.05
  -2  12 -10   24.83   16.66
   2 -12  10   60.22   15.87
  -2  12 -10   18.08   22.71
  -2  12 -10   57.21   16.56
  -2  12 -11   36.50   13.10
   2 -12  11   21.70   16.90
  -2  12 -11   -3.33   17.28
   2 -12  11   25.94   16.61
  -2  12 -11   26.32   26.42
  -2  12 -11    9.70   16.31
  -2  12 -12   15.46   12.06
   2 -12  12   28.13   18.59
  -2  12 -12   24.33   18.51
   2 -12  12   19.05   17.49
  -2  12 -12  -20.65   31.80
  -2  12 -12  -21.07   16.95
  -2  12 -13   46.88   11.71
   2 -12  13   32.61   19.98
  -2  12 -13   10.74   19.56
   2 -12  13   13.13   18.61
  -2  12 -13  -18.01   37.67
  -2  12 -13   23.21   17.51
   2 -12  14   17.30   21.59
  -2  12 -14   67.04   20.98
   2 -12  14   49.18   20.91
  -2  12 -14   45.74   18.31
  -2  12 -14   39.84   43.39
   2 -12  15   35.87   25.46
   2 -12  15   76.67   22.35
  -2  12 -15   79.52   50.89
  -2  12 -15   91.61   19.35
   2 -12  16   22.43   23.38
  -2  12 -16   21.29   19.16
  -2  12 -17   45.36   21.06
  -2  11   9  182.09   63.53
  -2  11   8  396.39   59.19
  -2  11   8  273.31   56.63
  -2  11   7  100.75   46.16
  -2  11   7    0.63   46.28
  -2  11   6  187.47   38.71
  -2  11   6  189.56   38.48
  -2  11   5   56.74   28.95
  -2  11   5   12.76   30.20
  -2  11   4  267.82   27.34
   2 -11  -4  203.21   18.82
  -2  11   4  262.98   27.94
  -2  11   3  130.10   21.21
  -2  11   3  100.80   22.59
  -2  11   3  117.90   16.32
   2 -11  -3  122.58   15.41
  -2  11   2  199.15   19.82
   2 -11  -2  193.98   16.76
  -2  11   2  206.39   21.33
  -2  11   2  175.17   16.74
  -2  11   1  239.85   18.48
  -2  11   1  273.85   19.71
   2 -11  -1  249.28   16.16
  -2  11   1  233.46   16.29
   2 -11   0  303.23   13.99
   2 -11   0  279.20   13.20
  -2  11   0  331.15   21.04
   2 -11   0  341.25   19.22
   2 -11   1   79.00    8.37
   2 -11   1   90.12    8.98
  -2  11  -1   76.56   14.89
   2 -11   1  105.02   13.79
   2 -11   2   95.11    9.73
   2 -11   2   67.76   10.07
  -2  11  -2   91.66   14.86
  -2  11  -2   86.31   14.74
   2 -11   2   79.05   13.41
   2 -11   3  390.44   19.07
   2 -11   3  387.38   18.95
  -2  11  -3  363.49   18.99
  -2  11  -3  361.87   21.94
   2 -11   3  357.15   15.61
   2 -11   3  347.28   15.99
  -2  11  -3  360.45   21.53
   2 -11   3  383.88   20.58
  -2  11  -4   -2.04   12.63
   2 -11   4   22.96   11.00
   2 -11   4   23.97   11.27
  -2  11  -4   -4.60   10.86
   2 -11   4    0.90    7.37
   2 -11   4   12.59    7.11
   2 -11   4    6.06   11.91
  -2  11  -4    9.24   13.23
  -2  11  -5  794.52   35.23
   2 -11   5  761.97   34.95
   2 -11   5  821.42   35.18
  -2  11  -5  790.51   34.91
   2 -11   5  808.89   33.10
   2 -11   5  770.18   33.49
   2 -11   5  733.41   34.95
  -2  11  -5  805.82   35.47
  -2  11  -5  787.01   36.39
  -2  11  -6  203.81   17.52
   2 -11   6  220.31   16.97
  -2  11  -6  208.83   16.89
   2 -11   6  245.34   17.58
   2 -11   6  226.66   14.47
   2 -11   6  195.73   15.01
   2 -11   6  227.32   16.74
  -2  11  -6  256.62   16.81
  -2  11  -7  302.18   20.56
   2 -11   7  299.80   20.19
  -2  11  -7  296.14   19.18
   2 -11   7  279.74   20.51
  -2  11  -7  321.80   20.10
   2 -11   7  356.00   18.40
   2 -11   7  289.95   18.58
   2 -11   7  297.33   19.53
   2 -11   8  585.91   29.20
  -2  11  -8  605.62   29.56
  -2  11  -8  552.18   27.50
  -2  11  -8  560.97   28.83
   2 -11   8  628.95   29.63
   2 -11   8  539.32   28.01
   2 -11   8  601.88   27.65
  -2  11  -8  501.69   29.44
  -2  11  -8  553.88   28.78
  -2  11  -9   52.93   12.98
   2 -11   9   85.98   16.25
  -2  11  -9   88.07   16.03
   2 -11   9   90.99   17.25
   2 -11   9  106.33   14.68
   2 -11   9   77.51   14.65
  -2  11  -9   46.08   17.16
  -2  11  -9   83.75   15.11
  -2  11 -10  293.37   17.89
   2 -11  10  301.35   21.91
   2 -11  10  315.05   23.05
  -2  11 -10  265.91   21.03
   2 -11  10  249.80   20.76
   2 -11  10  296.57   20.32
  -2  11 -10  285.44   23.63
  -2  11 -10  267.19   20.47
  -2  11 -11   27.37   11.82
   2 -11  11  -16.21   17.01
  -2  11 -11   15.17   16.57
   2 -11  11    8.93   15.64
  -2  11 -11   -5.03   15.05
  -2  11 -11  -30.81   20.77
   2 -11  12   95.04   19.98
  -2  11 -12  122.23   12.38
  -2  11 -12   87.97   18.85
   2 -11  12  110.03   18.73
  -2  11 -12   62.00   17.19
  -2  11 -12   75.32   25.53
  -2  11 -13   95.95   11.57
   2 -11  13   91.72   19.95
  -2  11 -13   83.84   19.70
   2 -11  13  116.03   19.50
  -2  11 -13  103.47   29.23
  -2  11 -13   62.05   17.09
   2 -11  14   82.53   21.66
  -2  11 -14  110.49   21.17
   2 -11  14   71.56   19.81
  -2  11 -14   63.35   35.30
  -2  11 -14  102.69   17.98
   2 -11  15   50.14   25.43
   2 -11  15   10.79   20.74
  -2  11 -15   -1.12   17.22
   2 -11  16   60.51   31.82
   2 -11  16   56.98   23.49
  -2  11 -16   44.24   18.41
   2 -11  17   91.13   29.12
  -2  11 -17   69.09   20.16
  -2  11 -18   83.79   21.74
  -2  10  11  -10.53   68.53
  -2  10  10   23.39   62.25
  -2  10  10  -11.42   58.52
  -2  10   9  297.67   55.78
  -2  10   9  217.61   52.42
  -2  10   8   81.03   42.40
  -2  10   8   -1.83   41.74
  -2  10   7  439.57   39.88
  -2  10   7  441.64   39.11
  -2  10   6  393.49   32.13
  -2  10   6  312.43   29.59
  -2  10   5   20.66   21.31
  -2  10   5   36.39   21.35
  -2  10   5   19.26   15.23
   2 -10  -5   30.50   13.69
  -2  10   4  378.28   25.49
  -2  10   4  368.04   21.10
   2 -10  -4  346.58   20.96
  -2  10   4  381.49   25.63
  -2  10   3   -1.02   14.79
  -2  10   3    5.55   11.55
  -2  10   3   -4.84   15.92
   2 -10  -3   19.03   12.31
  -2  10   2  166.73   16.13
  -2  10   2  194.57   16.01
  -2  10   2  155.98   12.73
   2 -10  -2  149.24   13.51
   2 -10  -1   71.08    6.47
   2 -10  -1   58.64    5.27
  -2  10   1   83.67   14.83
   2 -10  -1   86.20   12.38
  -2  10   1   71.25   11.30
  -2  10   1  101.14   14.00
   2 -10   0  140.92    8.92
   2 -10   0  139.78    9.48
   2 -10   0  160.18   13.70
  -2  10   0  165.02   15.05
  -2  10  -1   35.38    8.59
   2 -10   1   29.41    7.63
   2 -10   1   23.36    7.98
  -2  10  -1   27.14   12.71
   2 -10   1   22.42   11.35
  -2  10  -2   43.61   12.50
  -2  10  -2   52.30   10.04
   2 -10   2   59.04    9.50
   2 -10   2   58.36    9.19
  -2  10  -2   55.13    9.57
   2 -10   2   31.71    3.88
   2 -10   2   58.46   11.28
  -2  10  -2   36.94   12.86
   2 -10   3   41.46    9.97
  -2  10  -3   39.58   11.88
  -2  10  -3   33.14   10.67
  -2  10  -3   30.17    9.94
   2 -10   3   40.56    9.96
   2 -10   3   35.26    6.25
   2 -10   3   33.40    6.65
  -2  10  -3   37.70   12.42
   2 -10   3   36.67   10.95
  -2  10  -4  549.58   26.02
   2 -10   4  541.58   25.96
  -2  10  -4  546.61   25.76
   2 -10   4  600.36   25.99
   2 -10   4  575.04   23.90
  -2  10  -4  543.43   27.19
   2 -10   4  517.79   24.14
  -2  10  -4  567.55   26.61
   2 -10   4  543.18   25.83
   2 -10   5  473.19   23.57
  -2  10  -5  511.09   24.08
   2 -10   5  447.71   23.76
  -2  10  -5  484.67   23.74
   2 -10   5  498.48   21.89
   2 -10   5  437.64   22.07
  -2  10  -5  488.37   23.81
   2 -10   5  474.94   23.35
  -2  10  -5  467.80   24.53
   2 -10   6   38.32   12.21
  -2  10  -6   42.29   11.27
  -2  10  -6   26.39   12.75
   2 -10   6   23.00   12.35
  -2  10  -6   61.36   12.61
   2 -10   6   43.86   10.65
   2 -10   6   41.25   10.24
   2 -10   6   49.78   11.85
  -2  10  -7  545.15   26.81
  -2  10  -7  526.88   25.13
   2 -10   7  492.69   26.38
   2 -10   7  527.18   26.70
  -2  10  -7  520.12   26.47
   2 -10   7  503.41   25.41
   2 -10   7  565.94   25.27
   2 -10   7  571.09   26.32
  -2  10  -7  485.73   25.54
  -2  10  -8   85.48   12.30
  -2  10  -8  115.89   15.66
   2 -10   8  116.98   14.76
  -2  10  -8  125.27   15.19
   2 -10   8  102.13   16.00
   2 -10   8  118.67   14.08
   2 -10   8  126.30   13.92
  -2  10  -8  103.70   13.60
   2 -10   8  120.65   14.74
  -2  10  -9  302.94   18.32
   2 -10   9  308.69   21.57
   2 -10   9  356.55   22.19
  -2  10  -9  310.80   21.36
   2 -10   9  361.93   20.32
   2 -10   9  335.36   20.65
  -2  10  -9  326.71   20.14
  -2  10  -9  318.11   20.74
  -2  10 -10  270.45   16.50
   2 -10  10  265.43   20.49
  -2  10 -10  268.55   20.31
   2 -10  10  284.69   21.67
   2 -10  10  264.13   19.89
   2 -10  10  274.95   19.44
  -2  10 -10  264.72   19.23
  -2  10 -10  242.85   20.25
  -2  10 -11  412.85   19.79
   2 -10  11  383.85   24.88
  -2  10 -11  351.60   24.54
   2 -10  11  347.75   24.07
  -2  10 -11  338.36   24.87
  -2  10 -11  399.98   23.11
  -2  10 -12  427.65   19.98
   2 -10  12  412.39   26.33
  -2  10 -12  408.50   25.92
   2 -10  12  341.54   25.25
  -2  10 -12  374.80   27.73
  -2  10 -12  384.47   23.83
   2 -10  13   27.29   18.75
  -2  10 -13  -12.61    9.76
  -2  10 -13    6.60   17.74
   2 -10  13   31.37   17.89
  -2  10 -13    1.71   23.26
  -2  10 -13    6.46   14.70
   2 -10  14  239.36   25.53
  -2  10 -14  293.66   24.50
   2 -10  14  283.66   24.81
  -2  10 -14  329.75   21.77
  -2  10 -14  279.90   31.82
  -2  10 -15   -3.37   20.06
   2 -10  15    2.86   20.04
  -2  10 -15   -2.68   15.91
   2 -10  16  117.18   24.64
  -2  10 -16  135.48   19.25
   2 -10  17   23.72   28.84
  -2  10 -17   31.60   18.60
  -2  10 -18   88.52   21.14
  -2   9  12  181.06   67.36
  -2   9  12   -5.46   65.88
  -2   9  11  109.28   58.60
  -2   9  11   40.41   56.81
  -2   9  10   50.82   50.59
  -2   9  10   60.21   48.06
  -2   9   9   33.76   39.95
  -2   9   9  -21.80   38.92
  -2   9   8   80.28   30.45
  -2   9   8   33.47   28.74
  -2   9   7  128.53   24.87
  -2   9   7   74.66   23.90
  -2   9   6   67.38   20.37
  -2   9   6   61.46   13.63
  -2   9   6   79.41   20.34
  -2   9   5  230.38   20.63
  -2   9   5  245.49   16.64
  -2   9   5  253.54   20.82
   2  -9  -5  239.47   17.01
  -2   9   4  106.14   15.55
   2  -9  -4  106.88   12.98
  -2   9   4  137.07   12.64
  -2   9   4  109.93   15.26
  -2   9   3  210.49   17.66
   2  -9  -3  191.39   14.82
  -2   9   3  223.95   17.04
  -2   9   3  221.81   14.33
  -2   9   2   51.65   13.44
   2  -9  -2   44.46    5.38
  -2   9   2   38.10    5.88
   2  -9  -2   42.50   13.85
   2  -9  -2   52.75   11.02
  -2   9   2   51.90    9.69
  -2   9   2   73.01   12.53
  -2   9   1    4.94   11.77
  -2   9   1    7.32    7.21
   2  -9  -1    8.17    5.78
   2  -9  -1   11.54    5.16
  -2   9   1    5.76    6.34
   2  -9  -1    6.52   13.06
  -2   9   1   -1.60   11.20
  -2   9   1    6.44    8.75
   2  -9  -1   33.57    9.97
  -2   9   0  152.57   10.48
   2  -9   0  178.07   10.07
   2  -9   0  168.63   10.16
  -2   9   0  161.45   10.94
  -2   9   0  176.17   14.22
   2  -9   0  183.02   12.76
  -2   9   0  168.60   12.04
  -2   9  -1   37.10    8.28
   2  -9   1   37.56    7.93
  -2   9  -1   41.25    9.03
   2  -9   1   46.10    8.20
  -2   9  -1   58.43   11.75
   2  -9   1   55.85    9.77
  -2   9  -2   13.05    9.29
  -2   9  -2   10.57   10.13
   2  -9   2   17.15    8.76
   2  -9   2   13.26    8.78
  -2   9  -2   19.24    8.39
   2  -9   2   17.98    5.27
   2  -9   2   10.70   11.47
   2  -9   2   11.67    4.43
  -2   9  -2   14.30   10.98
   2  -9   2   28.85    9.19
  -2   9  -3    2.70    9.77
  -2   9  -3    7.77   10.15
   2  -9   3   -6.97    8.86
   2  -9   3    5.17    9.35
  -2   9  -3   12.33    9.12
   2  -9   3    5.10    6.25
   2  -9   3    7.14    6.57
  -2   9  -3   20.83   10.86
   2  -9   3    8.41    9.32
   2  -9   3    3.15   11.77
  -2   9  -4  158.74   13.33
   2  -9   4  172.97   12.82
  -2   9  -4  180.86   13.26
   2  -9   4  177.95   13.34
  -2   9  -4  168.32   12.81
   2  -9   4  180.75   11.01
   2  -9   4  163.81   11.18
   2  -9   4  164.27   12.60
   2  -9   4  165.66   14.83
  -2   9  -4  165.93   13.93
  -2   9  -5   29.27   11.06
   2  -9   5   16.55   10.13
  -2   9  -5   30.15    9.89
  -2   9  -5   28.02    9.88
   2  -9   5   34.95   11.27
   2  -9   5   26.67    9.06
   2  -9   5   31.59    8.74
   2  -9   5   26.36    9.65
  -2   9  -5   16.64   10.81
   2  -9   5   38.15   12.00
  -2   9  -6   45.27   12.39
  -2   9  -6   51.92   10.47
   2  -9   6   70.23   11.71
   2  -9   6   69.05   12.32
  -2   9  -6   64.85   11.79
   2  -9   6   56.28   10.60
   2  -9   6   51.69   10.39
   2  -9   6   75.16   12.93
   2  -9   6   55.15   11.11
   2  -9   7  162.88   14.25
  -2   9  -7  131.55   14.73
  -2   9  -7  117.06   12.26
   2  -9   7  141.71   15.06
  -2   9  -7  158.46   14.47
   2  -9   7  155.85   13.04
   2  -9   7  131.40   13.43
   2  -9   7  174.30   14.79
   2  -9   7  157.88   13.71
  -2   9  -7  147.91   13.17
  -2   9  -8   82.53   10.71
   2  -9   8   83.03   13.63
  -2   9  -8   71.98   14.16
  -2   9  -8   83.02   13.69
   2  -9   8   77.30   14.11
   2  -9   8   85.82   13.06
   2  -9   8   93.03   12.69
  -2   9  -8   77.04   11.91
   2  -9   8   98.43   14.17
  -2   9  -9   94.76   15.78
   2  -9   9   80.24   14.28
  -2   9  -9   88.96   10.99
   2  -9   9  107.86   16.04
  -2   9  -9   94.69   14.79
   2  -9   9  102.40   13.67
   2  -9   9   91.93   13.92
  -2   9  -9   82.68   13.23
  -2   9  -9  106.87   13.24
  -2   9 -10   29.92    9.95
   2  -9  10   16.66   14.01
   2  -9  10   26.77   15.48
  -2   9 -10    6.22   14.19
   2  -9  10   11.76   13.46
   2  -9  10    2.03   13.47
  -2   9 -10  -10.55   12.76
  -2   9 -10  -14.40   12.65
  -2   9 -11  886.67   36.48
   2  -9  11  847.02   40.42
  -2   9 -11  879.10   40.38
   2  -9  11  885.51   41.09
   2  -9  11  912.67   40.32
  -2   9 -11  835.42   39.63
  -2   9 -11  831.63   38.80
  -2   9 -12  121.14   11.33
   2  -9  12  133.92   18.41
  -2   9 -12  114.65   17.59
   2  -9  12  142.16   17.83
  -2   9 -12  112.19   18.11
  -2   9 -12  121.64   15.40
  -2   9 -13  263.73   15.49
  -2   9 -13  265.45   22.64
   2  -9  13  299.41   22.72
  -2   9 -13  280.14   19.64
  -2   9 -13  286.64   24.22
  -2   9 -14  173.37   20.65
   2  -9  14  178.09   21.49
  -2   9 -14  153.73   17.60
  -2   9 -15   21.01   19.38
   2  -9  15   -2.13   20.27
  -2   9 -15   20.12   15.68
   2  -9  16  191.37   33.69
   2  -9  16  225.38   26.69
  -2   9 -16  182.63   20.24
   2  -9  17   41.53   29.92
  -2   9 -17   -6.25   17.69
  -2   8  12   47.02   56.07
  -2   8  12   -5.72   53.97
  -2   8  11   72.50   46.74
  -2   8  11   27.13   46.69
  -2   8  10  151.82   38.46
  -2   8  10  119.40   36.80
  -2   8   9   59.66   27.04
  -2   8   9   63.55   27.02
  -2   8   8  109.37   22.86
  -2   8   8   92.91   21.58
  -2   8   8  102.92   16.51
  -2   8   7   88.44   18.97
  -2   8   7   90.99   18.78
  -2   8   7   93.73   14.11
  -2   8   6  146.67   17.26
  -2   8   6  131.75   16.75
  -2   8   6  151.45   13.50
  -2   8   5   56.32   14.35
  -2   8   5   66.60   10.89
  -2   8   5   48.98   12.99
   2  -8  -5   65.64   11.55
  -2   8   4 1202.07   42.15
   2  -8  -4 1216.72   40.33
  -2   8   4 1150.69   39.96
  -2   8   4 1200.28   42.47
   2  -8  -3  667.16   27.85
  -2   8   3  702.15   28.22
  -2   8   3  622.85   27.86
  -2   8   3  813.47   32.33
  -2   8   3  843.31   32.84
  -2   8   3  765.63   30.23
   2  -8  -3  816.70   30.79
  -2   8   2  129.52   13.34
  -2   8   2  118.40    8.52
   2  -8  -2  112.04    7.50
  -2   8   2  115.68    7.84
   2  -8  -2  108.65    6.92
   2  -8  -2  138.65   13.90
   2  -8  -2  117.80   10.89
  -2   8   2  110.42   10.10
  -2   8   2  121.81   12.41
   2  -8  -1  244.77   12.20
  -2   8   1  245.59   12.74
  -2   8   1  236.19   12.26
   2  -8  -1  250.87   11.82
  -2   8   1  251.23   15.97
   2  -8  -1  281.54   16.66
  -2   8   1  265.86   16.19
  -2   8   1  247.65   13.84
   2  -8  -1  241.49   14.19
  -2   8   0    4.40    6.73
   2  -8   0    1.82    6.61
   2  -8   0   -5.00    6.64
  -2   8   0    9.70    9.89
  -2   8   0   -1.44    7.27
   2  -8   0   -6.58    8.55
  -2   8   0   -4.33    7.81
  -2   8   0    2.72    9.26
   2  -8   1  214.82   12.60
  -2   8  -1  234.90   12.83
   2  -8   1  234.66   12.40
  -2   8  -1  228.85   12.45
  -2   8  -1  206.87   14.53
   2  -8   1  214.92   13.14
   2  -8   2  111.84   10.02
  -2   8  -2  117.36   10.49
  -2   8  -2  119.97    9.60
   2  -8   2  108.02   10.07
   2  -8   2  134.56    7.32
   2  -8   2   97.95    7.53
  -2   8  -2  115.30   11.39
   2  -8   2   89.40   12.11
   2  -8   2  130.40   10.22
   2  -8   3   -2.87    7.94
  -2   8  -3   12.12    8.91
  -2   8  -3    2.84    9.40
   2  -8   3    6.14    8.78
  -2   8  -3    7.35    8.46
   2  -8   3    4.97    6.65
   2  -8   3    9.02    6.31
  -2   8  -3    6.21    9.06
   2  -8   3    8.94    8.03
   2  -8   3   13.52   10.41
  -2   8  -4   76.13    9.77
   2  -8   4   78.66   10.17
  -2   8  -4   70.20   10.36
   2  -8   4   65.84   10.54
  -2   8  -4   58.18   10.21
   2  -8   4   79.59    8.27
   2  -8   4   68.59    8.68
   2  -8   4   72.59    9.73
   2  -8   4   57.55   11.08
  -2   8  -4   77.92   10.17
  -2   8  -5   51.54    9.05
  -2   8  -5   43.62   11.00
   2  -8   5   54.71   10.24
   2  -8   5   51.80   10.93
  -2   8  -5   42.00    9.75
   2  -8   5   36.18    8.73
   2  -8   5   40.01    9.18
   2  -8   5   48.51   10.93
  -2   8  -5   47.21   10.07
   2  -8   5   58.41    9.63
  -2   8  -6    8.07    8.80
   2  -8   6    8.98    9.70
  -2   8  -6   33.40   11.34
  -2   8  -6   34.55   10.95
   2  -8   6   18.09   11.31
   2  -8   6   13.45    9.50
   2  -8   6    9.96    8.95
  -2   8  -6   17.58    9.33
   2  -8   6   28.53   10.89
  -2   8  -7   16.52    8.96
   2  -8   7   16.89   11.62
  -2   8  -7   20.36   11.95
  -2   8  -7   20.40   10.96
   2  -8   7   29.68   12.09
   2  -8   7   22.69    9.83
   2  -8   7    7.02   10.35
  -2   8  -7   12.19    9.56
   2  -8   7    7.93   10.93
  -2   8  -8   54.48    9.47
  -2   8  -8   56.81   13.05
   2  -8   8   30.97   12.08
   2  -8   8   49.59   13.16
  -2   8  -8   52.91   12.30
   2  -8   8   58.11   11.69
   2  -8   8   73.78   11.91
  -2   8  -8   51.30   10.94
   2  -8   8   61.70   12.50
  -2   8  -9    6.70    8.56
   2  -8   9    5.69   12.64
  -2   8  -9  -10.09   13.35
   2  -8   9  -12.57    9.83
  -2   8  -9  -19.47   12.58
   2  -8   9   -9.94   13.56
   2  -8   9    4.71   11.77
   2  -8   9   -1.26   11.40
  -2   8  -9  -13.19   11.16
  -2   8  -9   -3.97   10.61
   2  -8   9  -22.68   12.84
   2  -8  10  174.38   16.45
   2  -8  10  153.48   12.86
  -2   8 -10  158.60   11.95
  -2   8 -10  199.10   17.84
  -2   8 -10  183.46   16.78
   2  -8  10  171.36   17.74
   2  -8  10  158.52   15.51
   2  -8  10  171.18   15.95
   2  -8  10  154.49   16.03
  -2   8 -10  162.47   14.76
  -2   8 -10  152.90   14.34
  -2   8 -11  306.86   16.04
   2  -8  11  298.53   21.70
  -2   8 -11  281.61   20.83
   2  -8  11  309.76   20.79
  -2   8 -11  301.76   18.90
  -2   8 -11  302.82   19.73
  -2   8 -12   40.65    9.04
  -2   8 -12   40.85   16.05
   2  -8  12   44.56   15.53
  -2   8 -12   43.85   12.96
  -2   8 -12   14.86   14.67
  -2   8 -13  284.38   22.15
   2  -8  13  260.72   22.10
  -2   8 -13  275.10   19.31
   2  -8  14   11.86   18.93
  -2   8 -14  -15.65   17.39
   2  -8  14    9.17   18.61
  -2   8 -14   17.55   14.61
   2  -8  15   78.37   25.39
  -2   8 -15   93.95   19.66
   2  -8  15   86.15   21.06
  -2   8 -15   77.64   16.30
   2  -8  16  100.05   32.63
  -2   8 -16  117.76   21.79
   2  -8  16   72.76   25.44
  -2   8 -16   99.77   17.66
   2  -8  17   27.59   41.80
  -2   7  12   95.79   44.62
  -2   7  12   71.68   45.01
  -2   7  11  251.56   37.23
  -2   7  11  204.56   36.56
  -2   7  10  197.36   26.56
  -2   7  10  140.98   27.11
  -2   7   9  170.87   21.81
  -2   7   9  204.50   18.07
  -2   7   8  122.24   18.25
  -2   7   8  158.87   14.92
  -2   7   7   22.81   13.62
  -2   7   7   13.44   10.99
  -2   7   6  225.53   11.99
  -2   7   6  195.90   11.45
  -2   7   6  271.29   17.40
  -2   7   6  232.52   14.82
  -2   7   5  127.83    8.44
  -2   7   5   85.29    7.91
  -2   7   5  145.66   14.27
  -2   7   5  101.92    8.09
  -2   7   5  154.23   13.30
  -2   7   5  139.23   11.19
   2  -7  -5  148.88   11.78
  -2   7   4  784.66   30.77
   2  -7  -4  721.32   30.43
  -2   7   4  724.65   30.47
  -2   7   4  722.62   30.52
  -2   7   4  822.24   33.98
  -2   7   4  804.27   32.21
  -2   7   4  885.18   34.35
   2  -7  -4  829.92   32.55
  -2   7   3    8.80    6.48
  -2   7   3    5.68   10.15
  -2   7   3   15.49    5.91
   2  -7  -3   -0.75    5.28
   2  -7  -3   -1.59   10.88
  -2   7   3   15.62    7.50
  -2   7   3    2.34    9.85
   2  -7  -3   10.21    8.20
   2  -7  -2  677.67   28.79
  -2   7   2  712.06   29.08
  -2   7   2  694.93   28.85
   2  -7  -2  706.32   28.54
   2  -7  -2  807.30   31.95
  -2   7   2  756.68   31.40
  -2   7   2  715.69   29.81
  -2   7   2  741.21   31.68
   2  -7  -2  718.48   30.09
  -2   7   1   43.15    6.42
   2  -7  -1   30.48    6.04
  -2   7   1   43.66    9.42
  -2   7   1   31.25    7.16
   2  -7  -1   36.03    5.96
  -2   7   1   38.39    7.47
   2  -7  -1   37.30    7.89
  -2   7   1   47.94    8.99
   2  -7   0  477.04   20.66
  -2   7   0  482.24   20.81
  -2   7   0  478.53   20.59
   2  -7   0  488.91   20.56
  -2   7   0  460.98   22.17
   2  -7   0  482.92   21.13
  -2   7   0  479.44   22.48
  -2   7   0  457.38   20.95
   2  -7   1  405.98   18.15
  -2   7  -1  378.44   18.15
   2  -7   1  419.53   17.92
  -2   7  -1  393.36   18.05
   2  -7   1  378.45   16.26
  -2   7  -1  401.19   19.38
   2  -7   1  391.59   18.03
   2  -7   2  135.99   10.25
  -2   7  -2  119.05   10.64
  -2   7  -2  137.25   10.28
   2  -7   2  129.24   10.09
   2  -7   2  140.94    8.02
   2  -7   2  137.61    8.46
   2  -7   2  137.79    9.75
   2  -7   2  155.19   12.10
  -2   7  -2  130.25   10.87
  -2   7  -3  692.77   29.75
   2  -7   3  676.61   29.50
  -2   7  -3  693.87   29.57
   2  -7   3  661.97   29.55
  -2   7  -3  686.30   29.90
   2  -7   3  685.68   30.27
   2  -7   3  699.44   28.73
   2  -7   3  707.04   28.42
  -2   7  -3  701.75   29.65
   2  -7   3  689.28   29.07
  -2   7  -4   -2.96    7.83
   2  -7   4    1.03    8.37
  -2   7  -4    5.77    9.68
   2  -7   4    5.89    9.26
  -2   7  -4    2.81    8.63
   2  -7   4   -0.18    6.95
   2  -7   4   -1.03    7.68
  -2   7  -4    1.72    8.17
   2  -7   4    7.27    9.40
   2  -7   4    0.66    7.96
  -2   7  -5  207.71   14.40
   2  -7   5  218.94   13.90
  -2   7  -5  203.54   12.58
  -2   7  -5  228.92   13.86
   2  -7   5  220.24   14.20
   2  -7   5  214.26   12.67
   2  -7   5  216.67   13.08
   2  -7   5  204.20   14.07
  -2   7  -5  221.76   13.43
  -2   7  -5  204.64   12.78
   2  -7   6   55.44    9.65
  -2   7  -6   61.51   11.43
  -2   7  -6   37.67    8.56
   2  -7   6   43.73    9.91
   2  -7   6   57.62   11.16
  -2   7  -6   40.02   10.45
   2  -7   6   67.37    9.75
   2  -7   6   62.95    9.35
   2  -7   6   29.04   10.62
  -2   7  -6   51.22    9.17
  -2   7  -7  289.52   18.04
   2  -7   7  311.21   17.85
  -2   7  -7  310.07   15.50
  -2   7  -7  295.00   17.65
   2  -7   7  324.34   18.18
   2  -7   7  338.57   17.06
   2  -7   7  280.47   17.16
   2  -7   7  283.61   17.33
   2  -7   7  277.59   15.77
  -2   7  -7  278.97   16.32
  -2   7  -8  149.94   14.48
   2  -7   8  141.89   13.62
  -2   7  -8  152.58   10.74
   2  -7   8  133.26   11.07
   2  -7   8  165.59   15.00
  -2   7  -8  134.11   13.73
   2  -7   8  161.25   13.18
   2  -7   8  137.65   13.14
   2  -7   8  140.14   13.45
  -2   7  -8  123.83   11.85
  -2   7  -9  288.26   14.42
  -2   7  -9  289.55   18.69
   2  -7   9  264.07   18.97
  -2   7  -9  250.93   17.86
   2  -7   9  285.97   17.98
   2  -7   9  288.12   17.54
   2  -7   9  313.58   17.80
   2  -7   9  245.66   14.91
  -2   7  -9  267.79   16.87
  -2   7  -9  260.79   16.29
   2  -7  10  119.82   10.87
  -2   7 -10  121.50   10.36
  -2   7 -10  121.11   15.87
  -2   7 -10  134.26   15.52
   2  -7  10  157.90   14.96
   2  -7  10  154.63   14.72
   2  -7  10  134.27   14.28
  -2   7 -10  103.08   12.67
  -2   7 -10  124.89   13.41
   2  -7  11   33.36    9.35
   2  -7  11   12.83   13.87
  -2   7 -11   36.67   14.19
   2  -7  11   26.29   13.26
   2  -7  11   58.42   14.39
   2  -7  11   38.77   13.57
  -2   7 -11   40.45   11.64
   2  -7  12  193.09   18.28
   2  -7  12  190.69   19.70
  -2   7 -12  213.13   18.76
   2  -7  12  201.64   18.49
  -2   7 -12  191.02   16.03
  -2   7 -13   35.09   16.05
   2  -7  13   21.03   16.20
  -2   7 -13   57.93   13.44
  -2   7 -14  308.39   23.43
   2  -7  14  296.44   25.22
  -2   7 -14  333.86   20.85
  -2   7 -15  125.04   20.00
   2  -7  15  133.97   27.24
  -2   7 -15  155.88   17.53
   2  -7  16   76.99   32.21
   2  -7  17   58.31   44.16
   2  -7  17  112.11   35.30
   2  -7  18   16.17   56.09
   2  -7  18    9.43   45.80
  -2   6  13  115.07   45.20
  -2   6  12   86.59   33.86
  -2   6  12   72.41   37.79
  -2   6  11  530.79   34.12
  -2   6  11  514.41   33.14
  -2   6  11  514.74   30.89
  -2   6  10  -20.26   18.87
  -2   6  10   13.18   15.58
  -2   6   9  705.18   34.65
  -2   6   9  729.04   33.18
  -2   6   8   24.01    9.04
  -2   6   8   18.43    9.18
  -2   6   8   18.07   13.20
  -2   6   8   32.62    8.83
  -2   6   8   66.81   11.25
  -2   6   7  528.76   22.76
  -2   6   7  492.66   22.71
  -2   6   7  477.06   22.53
  -2   6   7  505.17   22.81
  -2   6   7  520.50   22.53
  -2   6   7  516.04   25.41
  -2   6   7  509.47   22.56
  -2   6   7  595.17   24.28
  -2   6   6  327.09   16.67
  -2   6   6  347.32   16.86
  -2   6   6  384.84   16.71
  -2   6   6  339.03   16.83
  -2   6   6  369.73   16.41
  -2   6   6  361.51   19.98
  -2   6   6  379.80   16.46
  -2   6   6  394.74   18.39
  -2   6   5  387.94   19.14
  -2   6   5  436.36   19.16
  -2   6   5  417.53   18.96
  -2   6   5  451.81   21.72
  -2   6   5  480.68   18.59
  -2   6   5  443.71   18.60
  -2   6   5  484.08   20.71
   2  -6  -4  367.17   16.35
  -2   6   4  337.86   16.53
  -2   6   4  333.89   16.34
  -2   6   4  329.63   15.34
  -2   6   4  426.54   15.35
  -2   6   4  429.06   19.31
  -2   6   4  436.49   19.79
   2  -6  -4  403.00   17.99
  -2   6   4  412.51   17.80
  -2   6   3   31.88    6.24
  -2   6   3   18.20    9.17
   2  -6  -3   21.65    5.76
  -2   6   3    1.61    6.15
   2  -6  -3   21.28    5.32
   2  -6  -3   18.49   10.06
  -2   6   3   19.32    8.52
   2  -6  -3   22.99    7.38
  -2   6   3   32.36    6.76
  -2   6   2   69.00    7.25
  -2   6   2   77.30    9.48
   2  -6  -2   68.24    6.29
  -2   6   2   79.87    7.24
   2  -6  -2   71.69    6.59
   2  -6  -2   94.18   10.69
   2  -6  -2   57.24    7.79
  -2   6   2   74.06    7.21
  -2   6   2   57.37    9.11
   2  -6  -1  170.20    9.97
  -2   6   1  168.45   10.31
  -2   6   1  195.27   10.13
   2  -6  -1  193.96    9.83
  -2   6   1  203.31   11.85
  -2   6   1  162.44   11.82
  -2   6   1  183.28   10.17
   2  -6  -1  181.18   10.44
   2  -6   0 3796.26  143.97
  -2   6   0 3553.46  143.94
   2  -6   0 3711.78  143.84
  -2   6   0 3664.94  143.95
  -2   6   0 3783.19  144.87
  -2   6   0 3613.45  143.90
  -2   6   0 3998.04  145.06
   2  -6   0 3831.32  143.98
   2  -6   1    7.70    6.93
  -2   6  -1   12.16    7.42
   2  -6   1   15.28    7.01
  -2   6  -1   25.76    7.27
   2  -6   1   13.17    5.01
   2  -6   1   13.49    6.34
  -2   6  -1    5.18    7.70
  -2   6  -2 1682.87   66.16
   2  -6   2 1671.22   66.09
  -2   6  -2 1745.49   66.17
   2  -6   2 1605.42   66.09
  -2   6  -2 1690.20   66.54
   2  -6   2 1629.77   65.40
   2  -6   2 1640.97   66.51
   2  -6   2 1730.17   65.75
  -2   6  -3  440.10   20.50
   2  -6   3  437.17   20.08
  -2   6  -3  443.99   20.16
   2  -6   3  430.43   20.32
   2  -6   3  436.51   20.54
   2  -6   3  460.67   19.32
  -2   6  -3  398.82   19.64
  -2   6  -3  433.43   19.96
   2  -6   3  403.68   20.37
   2  -6   3  464.21   19.53
  -2   6  -4 1295.87   52.01
   2  -6   4 1255.08   52.39
  -2   6  -4 1368.03   52.66
  -2   6  -4 1323.52   52.48
   2  -6   4 1327.23   52.60
   2  -6   4 1319.82   52.02
   2  -6   4 1261.66   52.47
  -2   6  -4 1273.73   52.28
   2  -6   4 1271.55   52.25
  -2   6  -5  388.79   18.77
  -2   6  -5  432.39   20.44
   2  -6   5  427.37   19.98
   2  -6   5  401.39   20.22
  -2   6  -5  416.97   20.14
   2  -6   5  403.76   20.04
   2  -6   5  406.73   19.43
  -2   6  -5  409.11   19.26
   2  -6   5  392.46   19.20
  -2   6  -5  423.93   19.01
  -2   6  -6   -1.16   10.65
   2  -6   6    0.20    8.32
  -2   6  -6    8.07    7.60
  -2   6  -6   16.32    9.23
   2  -6   6   10.52   10.45
   2  -6   6   -4.59    8.75
   2  -6   6   -0.79    9.76
  -2   6  -6   10.39    7.85
  -2   6  -7  767.15   33.05
  -2   6  -7  810.52   35.15
  -2   6  -7  792.28   34.81
   2  -6   7  828.14   34.70
   2  -6   7  799.95   33.23
  -2   6  -7  820.47   34.30
   2  -6   7  807.34   34.50
   2  -6   8    2.30    7.88
  -2   6  -8    9.33    7.07
  -2   6  -8    0.69   11.58
  -2   6  -8    0.37   10.64
   2  -6   8   10.33    9.94
  -2   6  -8   -2.31    9.09
   2  -6   8    5.37   10.52
  -2   6  -9  484.25   20.93
   2  -6   9  474.15   24.07
  -2   6  -9  461.53   24.03
  -2   6  -9  462.28   23.92
   2  -6   9  472.21   23.99
   2  -6   9  443.56   21.04
  -2   6  -9  469.73   23.04
  -2   6  -9  455.15   22.61
   2  -6   9  495.71   23.46
  -2   6 -10  126.39   15.08
  -2   6 -10  105.60    9.76
   2  -6  10  114.01   10.20
   2  -6  10  134.80   13.98
  -2   6 -10  136.15   14.73
   2  -6  10  134.51   15.79
   2  -6  10  117.22   14.39
  -2   6 -10  105.64   12.09
   2  -6  10  137.35   13.82
  -2   6 -11  430.53   23.98
   2  -6  11  383.87   23.12
  -2   6 -11  402.60   23.08
   2  -6  11  422.83   24.30
   2  -6  11  421.63   22.87
  -2   6 -11  397.01   21.26
   2  -6  11  384.15   18.96
   2  -6  11  400.84   22.22
   2  -6  12   34.04   16.11
  -2   6 -12   27.93   14.50
   2  -6  12   56.00   14.75
   2  -6  12   53.78   14.08
  -2   6 -12   51.13   11.69
  -2   6 -13  188.54   18.55
   2  -6  13  190.87   19.39
  -2   6 -13  171.70   15.72
   2  -6  14  290.46   24.23
   2  -6  14  231.18   22.70
   2  -6  15   40.32   24.57
   2  -6  15    7.69   21.46
   2  -6  16  103.28   33.62
   2  -6  16  177.82   28.80
  -2   6 -16  148.65   21.87
   2  -6  17   -8.54   44.08
   2  -6  17   36.88   36.83
  -2   6 -17   23.19   20.99
   2  -6  18  115.93   58.03
   2  -6  18  150.99   50.10
  -2   5  13   -2.62   34.51
  -2   5  12  249.00   25.01
  -2   5  12  315.86   28.19
  -2   5  12  290.01   26.33
  -2   5  11   19.66   18.29
  -2   5  11   45.60   16.58
  -2   5  10  225.23   15.63
  -2   5  10  308.97   19.38
  -2   5  10  219.64   15.68
  -2   5  10  268.45   17.92
  -2   5   9  198.16   13.73
  -2   5   9  210.67   13.84
  -2   5   9  216.47   14.04
  -2   5   9  211.96   16.52
  -2   5   9  195.83   13.78
  -2   5   9  232.05   15.59
  -2   5   8   47.25    9.28
  -2   5   8   48.80    9.69
  -2   5   8   68.76    9.49
  -2   5   8   60.36    9.69
  -2   5   8   56.43   11.46
  -2   5   8   41.28    9.21
  -2   5   8   54.88    9.50
  -2   5   8   69.76   10.79
  -2   5   7  987.23   40.57
  -2   5   7 1027.39   40.61
  -2   5   7  975.22   40.61
  -2   5   7  973.50   40.44
  -2   5   7  979.75   40.65
  -2   5   7 1008.60   40.57
  -2   5   7  981.28   42.09
  -2   5   7 1033.07   41.42
  -2   5   6   66.61    8.17
  -2   5   6   34.39    7.39
  -2   5   6   24.83    7.80
  -2   5   6   41.18    7.41
  -2   5   6   34.45    7.13
  -2   5   6   51.52    9.71
  -2   5   6   41.46    7.67
  -2   5   5  759.42   31.65
   2  -5  -5  766.78   31.47
  -2   5   5  722.10   31.51
  -2   5   5  773.78   31.56
  -2   5   5  788.26   31.29
  -2   5   5  766.63   31.33
  -2   5   5  767.16   33.00
  -2   5   5  857.71   32.20
   2  -5  -4  377.75   16.12
  -2   5   4  318.79   16.07
  -2   5   4  325.57   15.83
  -2   5   4  381.12   17.95
  -2   5   4  404.95   15.57
  -2   5   4  359.52   15.57
  -2   5   4  356.23   16.57
   2  -5  -4  386.02   17.00
  -2   5   4  362.34   18.26
  -2   5   3   64.11    9.42
  -2   5   3   39.19    6.80
   2  -5  -3   70.64    6.53
   2  -5  -3   77.40    6.60
  -2   5   3   60.89    6.22
   2  -5  -3   81.73    9.43
  -2   5   3  104.75    5.12
  -2   5   3   64.88    5.12
   2  -5  -3   65.70    7.52
  -2   5   3   82.51    7.09
  -2   5   3   69.94    8.75
  -2   5   2    8.43    7.59
  -2   5   2   29.12    6.31
  -2   5   2   12.84    5.92
   2  -5  -2    7.87    5.62
   2  -5  -2   11.61    5.61
   2  -5  -2   26.59    8.85
   2  -5  -2   15.61    6.05
  -2   5   2   35.86    5.49
  -2   5   2   10.37    7.18
  -2   5   1  218.59   11.69
   2  -5  -1  220.94   11.01
   2  -5  -1  218.02   10.99
  -2   5   1  196.31   11.37
  -2   5   1  245.98   12.64
  -2   5   1  227.57   10.81
   2  -5  -1  222.47   11.06
  -2   5   1  226.35   12.41
   2  -5   0  148.12    9.11
  -2   5   0  129.65    9.48
   2  -5   0  141.95    9.13
  -2   5   0  145.17    9.42
   2  -5   0  147.04    7.17
  -2   5   0  137.16    7.47
  -2   5   0  159.01   10.10
  -2   5   0  152.13    9.96
   2  -5   0  157.57    8.45
   2  -5   1  528.85   21.88
  -2   5  -1  508.36   21.98
  -2   5  -1  544.05   21.95
   2  -5   1  526.83   21.95
  -2   5  -1  500.84   22.06
   2  -5   1  482.62   20.83
  -2   5  -1  461.12   20.91
   2  -5   1  526.98   21.20
  -2   5  -1  534.78   22.23
   2  -5   2 1210.07   48.73
  -2   5  -2 1272.39   48.94
   2  -5   2 1211.21   48.85
  -2   5  -2 1189.93   48.74
   2  -5   2 1176.37   48.21
  -2   5  -2 1209.53   48.25
   2  -5   2 1215.29   48.95
  -2   5  -2 1233.10   48.88
   2  -5   2 1268.47   48.30
   2  -5   2 1241.96   49.15
  -2   5  -3   16.99    8.77
   2  -5   3   26.22    7.40
   2  -5   3   23.61    8.33
   2  -5   3   21.31    8.21
  -2   5  -3   21.01    7.86
   2  -5   3   22.54    6.51
  -2   5  -3   12.82    7.63
   2  -5   3    6.45    8.02
  -2   5  -3   26.67    7.50
  -2   5  -4  704.18   29.82
  -2   5  -4  730.69   30.89
   2  -5   4  715.78   30.66
  -2   5  -4  760.18   30.70
   2  -5   4  714.92   30.51
   2  -5   4  761.37   30.13
  -2   5  -4  718.23   30.31
  -2   5  -4  728.90   30.12
  -2   5  -4  708.05   29.86
   2  -5   4  674.11   30.12
  -2   5  -5  197.03   11.22
  -2   5  -5  211.96   13.51
  -2   5  -5  186.67   12.63
  -2   5  -5  202.35   13.09
   2  -5   5  191.92   12.32
   2  -5   5  191.33   11.98
  -2   5  -5  203.79   11.70
  -2   5  -5  193.45   11.29
   2  -5   5  195.97   12.90
  -2   5  -6  168.54   13.47
  -2   5  -6  194.06   10.99
  -2   5  -6  177.78   12.74
  -2   5  -6  203.59   13.38
   2  -5   6  175.21   12.44
   2  -5   6  166.22   11.21
   2  -5   6  187.06   12.69
  -2   5  -6  171.83   11.52
  -2   5  -7 1147.90   44.78
   2  -5   7 1041.33   46.31
   2  -5   7 1064.29   44.99
  -2   5  -7 1115.55   46.74
  -2   5  -7 1149.97   46.58
  -2   5  -7 1188.84   46.80
   2  -5   7 1125.83   46.54
   2  -5   7 1156.44   46.21
  -2   5  -7 1121.84   46.00
   2  -5   8  199.68   15.17
  -2   5  -8  189.63   14.36
   2  -5   8  203.09   14.35
  -2   5  -8  195.73   11.27
  -2   5  -8  188.05   14.98
   2  -5   8  184.11   11.72
   2  -5   8  198.76   13.83
  -2   5  -9  770.57   34.24
   2  -5   9  795.81   34.64
  -2   5  -9  744.14   34.29
   2  -5   9  726.64   31.70
   2  -5   9  804.55   34.25
  -2   5  -9  765.51   31.59
   2  -5   9  802.29   33.62
  -2   5  -9  738.58   32.99
  -2   5 -10    8.38   12.03
   2  -5  10    7.29   13.21
   2  -5  10   22.91   12.20
   2  -5  10  -12.41    8.49
  -2   5 -10   -5.04   12.77
   2  -5  10   19.19   11.49
  -2   5 -10    5.42    9.80
   2  -5  11  535.73   27.10
   2  -5  11  491.59   23.39
  -2   5 -11  490.72   26.92
   2  -5  11  588.04   27.98
   2  -5  11  525.49   27.51
   2  -5  11  554.82   26.30
  -2   5 -11  545.97   25.56
   2  -5  12   18.39   14.16
   2  -5  12    3.36    9.25
   2  -5  12   32.14   16.06
   2  -5  12   21.84   14.36
   2  -5  12   -0.74   13.06
  -2   5 -12   -9.48   11.25
   2  -5  13   63.69   16.70
   2  -5  13  105.89   16.88
   2  -5  14   40.15   19.79
   2  -5  14   24.50   17.82
  -2   5 -14   43.19   17.60
   2  -5  15  108.60   26.54
   2  -5  15  143.87   23.39
  -2   5 -15   95.12   18.75
   2  -5  16   47.71   33.68
   2  -5  16   52.95   28.83
  -2   5 -16   44.58   19.33
   2  -5  17  -10.42   46.31
   2  -5  17   16.74   39.40
  -2   5 -17   41.29   20.64
   2  -5  18  208.87   61.13
   2  -5  18  271.55   55.21
  -2   4  13   76.82   24.71
  -2   4  13   67.93   25.98
  -2   4  12   60.94   15.71
  -2   4  12   22.78   16.26
  -2   4  12   28.12   17.40
  -2   4  12    0.92   17.76
  -2   4  11   -9.30   10.63
  -2   4  11   10.09   11.32
  -2   4  11  -11.57   13.97
  -2   4  11   16.63   12.39
  -2   4  11    5.43   14.31
  -2   4  10  194.85   14.30
  -2   4  10  159.73   13.07
  -2   4  10  175.41   13.48
  -2   4  10  163.63   13.38
  -2   4  10  184.97   13.48
  -2   4  10  189.39   15.04
  -2   4  10  204.36   13.81
  -2   4  10  180.79   14.09
  -2   4  10  200.96   15.23
  -2   4   9  -13.91    8.62
  -2   4   9    1.61    9.01
  -2   4   9   12.27    9.76
  -2   4   9  -11.31    9.34
  -2   4   9    4.53   10.55
  -2   4   9   -6.34    8.71
  -2   4   9   17.04    9.22
  -2   4   9  -14.51   10.49
  -2   4   8  440.05   20.18
  -2   4   8  457.82   20.75
  -2   4   8  412.20   20.26
  -2   4   8  416.63   19.97
  -2   4   8  476.61   20.48
  -2   4   8  427.80   21.01
  -2   4   8  418.93   20.35
  -2   4   8  397.29   20.49
  -2   4   7  463.50   21.26
  -2   4   7  463.49   20.88
  -2   4   7  448.62   21.11
  -2   4   7  476.99   20.78
  -2   4   7  457.24   21.88
  -2   4   7  474.22   21.16
  -2   4   7  462.51   21.04
  -2   4   7  470.16   21.33
  -2   4   6  341.38   16.87
  -2   4   6  365.36   16.77
  -2   4   6  338.64   16.31
  -2   4   6  357.92   17.57
  -2   4   6  363.75   16.61
  -2   4   6  369.26   16.82
  -2   4   6  357.21   16.92
  -2   4   5   80.53    9.28
   2  -4  -5   67.87    7.53
  -2   4   5   84.65    7.54
  -2   4   5   76.14    7.44
  -2   4   5   82.43    7.47
  -2   4   5   85.41    8.66
  -2   4   5   61.09    7.28
  -2   4   5   87.23    7.57
  -2   4   5   71.12    7.23
  -2   4   4  157.57    9.68
   2  -4  -4  173.21    9.59
  -2   4   4  140.58    9.19
  -2   4   4  180.09    9.15
  -2   4   4  197.20   11.00
  -2   4   4  183.74   11.51
  -2   4   4  180.93    9.45
   2  -4  -3  337.38   14.77
  -2   4   3  304.22   14.58
   2  -4  -3  328.84   14.62
  -2   4   3  282.77   14.40
   2  -4  -3  306.56   13.87
  -2   4   3  362.50   15.74
  -2   4   3  359.60   14.07
   2  -4  -3  340.00   15.98
  -2   4   3  306.63   14.30
   2  -4  -3  342.74   14.70
  -2   4   3  360.44   16.35
   2  -4  -2  250.70   11.51
  -2   4   2  203.02   11.72
  -2   4   2  233.63   11.46
   2  -4  -2  232.02   11.47
   2  -4  -2  275.82   13.10
   2  -4  -2  222.92   10.34
  -2   4   2  224.79   10.27
  -2   4   2  267.68   12.62
   2  -4  -2  235.92   11.25
  -2   4   2  267.26   10.76
  -2   4   2  244.94   12.99
  -2   4   1   99.42    8.54
   2  -4  -1   89.62    7.16
  -2   4   1  100.33    8.26
  -2   4   1  102.12    7.74
   2  -4  -1   94.17    7.67
  -2   4   1   94.77    6.19
   2  -4  -1  107.53    5.70
  -2   4   1  109.04    8.07
   2  -4  -1   93.42    6.37
  -2   4   1  108.28    6.06
  -2   4   0   46.12    7.82
   2  -4   0   46.27    6.84
  -2   4   0   60.19    7.05
   2  -4   0   52.69    8.50
  -2   4   0   45.10    6.75
   2  -4   0   56.51    7.05
  -2   4   0   44.72    5.56
   2  -4   0   46.29    5.04
  -2   4   0   50.72    7.16
   2  -4   0   53.53    5.07
  -2   4  -1  351.71   17.15
   2  -4   1  362.68   16.64
   2  -4   1  356.89   17.07
  -2   4  -1  390.13   16.91
  -2   4  -1  377.51   16.68
  -2   4  -1  343.88   16.22
   2  -4   1  352.57   16.01
   2  -4   1  383.28   17.57
   2  -4   1  390.14   15.72
  -2   4  -1  405.92   16.93
   2  -4   2   33.49    7.56
  -2   4  -2   25.52    8.01
  -2   4  -2   27.33    6.75
   2  -4   2   29.47    8.10
  -2   4  -2   33.49    6.94
   2  -4   2   20.25    6.32
   2  -4   2   24.25    7.62
  -2   4  -2   30.25    6.71
  -2   4  -2   20.71    5.60
  -2   4  -3  659.10   28.47
  -2   4  -3  701.24   28.13
  -2   4  -3  649.59   27.94
   2  -4   3  658.43   27.68
   2  -4   3  675.85   28.17
   2  -4   3  648.72   27.85
  -2   4  -3  678.79   27.88
  -2   4  -3  675.76   27.42
   2  -4   4  619.97   26.38
  -2   4  -4  618.74   26.10
  -2   4  -4  628.20   27.14
  -2   4  -4  635.35   26.89
  -2   4  -4  613.67   27.00
   2  -4   4  618.28   26.65
  -2   4  -4  647.89   26.65
   2  -4   4  616.24   26.73
  -2   4  -4  650.24   26.31
  -2   4  -5  162.22    9.74
   2  -4   5  149.01   10.71
  -2   4  -5  144.05   12.27
   2  -4   5  161.04   10.25
  -2   4  -5  162.40   11.52
  -2   4  -5  189.36   11.99
   2  -4   5  147.14   11.59
  -2   4  -5  166.82   10.45
  -2   4  -5  156.62   10.28
  -2   4  -6 1673.95   65.31
  -2   4  -6 1729.08   66.71
   2  -4   6 1612.71   65.43
   2  -4   6 1718.64   66.65
   2  -4   6 1701.77   66.76
  -2   4  -6 1741.71   66.62
  -2   4  -6 1713.79   66.69
  -2   4  -6 1510.28   65.83
   2  -4   6 1661.60   66.19
   2  -4   7  192.25   12.79
  -2   4  -7  154.12    9.92
  -2   4  -7  183.75   13.64
   2  -4   7  153.66   10.50
  -2   4  -7  162.25   12.58
   2  -4   7  159.94   13.30
  -2   4  -7  158.65   13.18
   2  -4   7  162.28   12.64
   2  -4   8 1416.78   60.64
  -2   4  -8 1569.19   62.41
   2  -4   8 1571.30   62.41
   2  -4   8 1547.96   62.55
  -2   4  -8 1581.56   62.49
  -2   4  -8 1627.39   62.75
   2  -4   8 1556.99   62.01
   2  -4   9  669.28   30.36
   2  -4   9  648.89   28.12
   2  -4   9  690.02   30.82
  -2   4  -9  660.41   30.25
  -2   4  -9  691.32   30.89
   2  -4   9  658.38   30.62
   2  -4   9  701.85   30.01
  -2   4  -9  623.83   29.13
   2  -4  10  101.59    9.93
   2  -4  10  104.13   13.26
   2  -4  10  114.42   14.60
   2  -4  10  120.15   13.94
  -2   4 -10   99.53   11.32
   2  -4  10  118.07   13.36
   2  -4  11 1429.10   59.53
   2  -4  11 1330.35   56.74
  -2   4 -11 1460.15   59.46
   2  -4  11 1479.38   59.73
   2  -4  11 1448.36   60.05
   2  -4  11 1477.52   58.93
   2  -4  11 1441.94   59.19
   2  -4  12  134.64   11.46
   2  -4  12  120.72   15.51
   2  -4  12  143.29   16.94
   2  -4  12  144.22   16.66
   2  -4  12  136.59   15.61
   2  -4  13  231.98   19.73
   2  -4  13  226.86   20.64
   2  -4  13  238.29   20.84
  -2   4 -13  229.83   19.27
   2  -4  14   -6.13   20.58
   2  -4  14   19.25   18.10
  -2   4 -14    7.54   15.63
   2  -4  15  254.08   29.20
   2  -4  15  260.17   27.99
  -2   4 -15  237.72   22.29
   2  -4  16   13.37   33.71
   2  -4  16   31.11   31.20
  -2   4 -16   31.82   18.82
   2  -4  17   72.40   47.81
   2  -4  17  109.29   42.67
  -2   4 -17   89.03   21.36
   2  -4  18  142.00   60.83
   2  -4  18   26.16   56.78
  -2   3  15   76.98   41.23
  -2   3  14   14.58   25.64
  -2   3  14   41.47   28.62
  -2   3  14   17.62   30.13
  -2   3  13  247.51   23.00
  -2   3  13  277.95   17.96
  -2   3  13  279.91   21.85
  -2   3  13  281.28   24.42
  -2   3  13  272.52   25.26
  -2   3  12   76.78   14.39
  -2   3  12   60.65   12.66
  -2   3  12   10.57   10.85
  -2   3  12   54.23   15.97
  -2   3  12    8.47   13.76
  -2   3  12   21.11   13.15
  -2   3  12   20.91   15.84
  -2   3  11  420.62   21.42
  -2   3  11  397.10   21.03
  -2   3  11  402.42   20.44
  -2   3  11  431.89   22.02
  -2   3  11  408.53   22.58
  -2   3  11  366.66   21.75
  -2   3  11  380.89   21.07
  -2   3  11  419.33   22.55
  -2   3  11  424.89   21.90
  -2   3  10   10.22    9.29
  -2   3  10    4.51    8.71
  -2   3  10    6.98    9.66
  -2   3  10  -20.74   11.16
  -2   3  10   34.73   11.37
  -2   3  10   -4.38    9.83
  -2   3  10  -12.59   10.77
  -2   3  10   -7.71   10.95
  -2   3  10   11.16   10.68
  -2   3   9 1078.99   44.18
  -2   3   9 1069.50   44.19
  -2   3   9 1051.44   43.92
  -2   3   9 1031.79   44.31
  -2   3   9 1066.12   44.42
  -2   3   9 1145.82   44.83
  -2   3   9 1035.53   44.21
  -2   3   9 1102.81   44.29
  -2   3   9 1066.97   44.73
  -2   3   8  215.32   12.91
  -2   3   8  256.24   13.51
  -2   3   8  228.86   13.53
  -2   3   8  228.60   12.82
  -2   3   8  248.80   13.34
  -2   3   8  228.96   13.59
  -2   3   8  240.13   13.39
  -2   3   8  220.47   13.02
  -2   3   7  324.76   15.99
  -2   3   7  328.18   16.15
  -2   3   7  317.01   15.75
  -2   3   7  348.57   16.15
  -2   3   7  324.16   16.27
  -2   3   7  356.46   16.27
  -2   3   7  328.90   15.98
  -2   3   7  330.37   16.20
  -2   3   6  830.37   34.56
  -2   3   6  823.42   34.37
  -2   3   6  847.49   34.59
  -2   3   6  840.55   34.48
  -2   3   6  862.89   34.80
  -2   3   6  866.11   34.62
  -2   3   5  -11.45    7.36
   2  -3  -5   -0.51    6.39
  -2   3   5   -0.84    5.49
  -2   3   5    4.35    6.03
  -2   3   5    4.17    5.83
  -2   3   5    0.47    5.89
  -2   3   5    8.70    5.90
  -2   3   5   -4.84    5.81
  -2   3   4  550.51   23.64
   2  -3  -4  560.74   23.44
  -2   3   4  557.52   23.33
   2  -3  -4  553.21   23.44
  -2   3   4  562.62   23.40
   2  -3  -4  515.49   23.19
  -2   3   4  614.54   23.72
  -2   3   4  590.13   23.34
  -2   3   4  569.96   24.15
  -2   3   3  130.24    9.22
   2  -3  -3  153.57    9.13
   2  -3  -3  162.86    9.19
  -2   3   3  154.25    8.77
   2  -3  -3  159.51    8.40
   2  -3  -3  157.59    9.96
  -2   3   3  178.48    8.49
  -2   3   3  153.13    9.41
  -2   3   3  169.11    8.35
  -2   3   3  173.84    9.96
   2  -3  -2 1847.18   75.14
  -2   3   2 1980.01   75.22
  -2   3   2 1865.30   75.03
   2  -3  -2 1837.71   75.00
   2  -3  -2 2040.22   75.37
  -2   3   2 1918.77   74.70
   2  -3  -2 1943.93   74.64
  -2   3   2 1960.36   75.21
  -2   3   2 1988.61   74.44
  -2   3   2 2075.29   75.60
   2  -3  -2 1853.11   74.49
   2  -3  -1  197.14   11.89
  -2   3   1  229.18   12.45
   2  -3  -1  228.90   12.12
  -2   3   1  226.91   12.08
  -2   3   1  253.31   11.89
   2  -3  -1  241.82   11.00
  -2   3   1  270.26   11.28
  -2   3   1  275.56   10.38
  -2   3   1  252.67   12.25
   2  -3  -1  252.52   13.29
  -2   3   0  203.25   11.44
  -2   3   0  203.75   10.71
  -2   3   0  211.24   10.36
  -2   3   0  209.73   10.37
   2  -3   0  200.82    9.93
   2  -3   0  206.53   11.65
  -2   3   0  218.33   10.87
   2  -3   1   12.71    7.26
  -2   3  -1    8.75    5.99
  -2   3  -1    8.29    7.30
  -2   3  -1   -0.42    6.20
  -2   3  -1    2.87    6.22
   2  -3   1    9.48    5.62
  -2   3  -1    5.22    5.54
  -2   3  -1    8.23    4.08
  -2   3  -2  878.37   35.25
   2  -3   2  872.70   34.87
  -2   3  -2  870.85   34.93
  -2   3  -2  862.40   34.94
  -2   3  -2  887.53   34.62
   2  -3   2  823.69   34.85
  -2   3  -2  848.54   34.15
   2  -3   3   -4.64    7.19
  -2   3  -3   -5.22    8.59
   2  -3   3   -5.00    6.58
   2  -3   3  -10.72    8.53
  -2   3  -3    5.92    6.71
  -2   3  -3    1.01    7.96
  -2   3  -3    6.58    6.37
   2  -3   3    8.25    6.36
   2  -3   3   11.08    7.43
  -2   3  -3    7.82    5.44
   2  -3   4  151.87    9.81
  -2   3  -4  153.59    9.15
  -2   3  -4  162.47   11.24
   2  -3   4  146.71   10.24
  -2   3  -4  173.88   10.53
   2  -3   4  161.84   11.54
  -2   3  -4  154.13   11.25
  -2   3  -4  150.95    9.87
   2  -3   4  140.76   10.49
  -2   3  -5  839.79   33.47
   2  -3   5  796.47   33.69
   2  -3   5  812.30   34.35
  -2   3  -5  828.11   34.87
  -2   3  -5  850.43   34.51
   2  -3   5  807.96   34.86
  -2   3  -5  806.21   34.71
   2  -3   5  874.92   34.56
  -2   3  -5  846.50   33.99
   2  -3   6   15.11    7.88
  -2   3  -6   15.39    6.52
   2  -3   6   31.57    7.48
  -2   3  -6   17.10    9.52
   2  -3   6   21.64   10.17
  -2   3  -6    9.88    8.48
  -2   3  -6   25.25    9.69
   2  -3   6   10.98    8.12
   2  -3   6   28.74    9.20
  -2   3  -6   20.58    7.30
   2  -3   7  862.74   36.43
   2  -3   7  909.71   37.87
   2  -3   7  926.44   38.18
  -2   3  -7  865.86   37.74
   2  -3   7  943.19   38.20
  -2   3  -7  899.65   38.22
   2  -3   7  897.38   37.68
   2  -3   8  944.27   41.49
   2  -3   8  960.28   40.04
   2  -3   8 1005.30   41.95
   2  -3   8 1038.01   42.10
  -2   3  -8 1032.88   42.21
   2  -3   8  987.43   41.35
   2  -3   9   15.57    7.85
   2  -3   9   -9.31   10.14
   2  -3   9    9.70   11.71
   2  -3   9   -3.66   10.47
  -2   3  -9   11.85   12.27
   2  -3   9   -7.13   10.82
   2  -3   9   -4.73   10.48
   2  -3  10  880.22   36.62
   2  -3  10  896.87   38.90
  -2   3 -10  945.33   39.12
   2  -3  10  916.38   39.19
  -2   3 -10  896.58   39.61
   2  -3  10  861.24   39.49
   2  -3  10  846.77   38.31
   2  -3  10  895.25   38.79
   2  -3  11  194.11   15.99
   2  -3  11  217.26   12.90
  -2   3 -11  212.33   17.19
   2  -3  11  200.87   17.60
  -2   3 -11  171.34   16.04
   2  -3  11  229.36   17.12
   2  -3  11  189.59   16.01
   2  -3  11  194.46   16.20
  -2   3 -12   64.01   15.26
   2  -3  12   31.18   13.88
   2  -3  12   48.62   10.23
  -2   3 -12   24.11   13.71
   2  -3  12   51.34   14.89
   2  -3  12   17.86   14.87
   2  -3  12   30.29   13.38
   2  -3  13   40.22   16.69
   2  -3  13   35.35   16.57
  -2   3 -13   35.16   15.29
   2  -3  13   31.77   16.21
   2  -3  14  169.20   23.27
   2  -3  14  214.75   23.37
  -2   3 -14  223.22   19.73
   2  -3  15  150.21   28.77
   2  -3  15  223.20   29.39
  -2   3 -15  204.41   20.73
   2  -3  16   33.41   36.72
  -2   3 -16    8.34   18.70
   2  -3  16   26.52   34.21
   2  -3  17   73.10   49.78
  -2   3 -17  113.41   21.35
   2  -3  17   96.09   46.41
   2  -3  17   99.34   41.64
   2  -3  18  -18.85   61.64
   2  -3  18  -67.20   59.34
   2  -3  18   67.80   55.03
   2  -3  19   88.42   72.74
  -2   2  16  188.35   48.18
  -2   2  15   75.13   37.07
  -2   2  15   19.92   36.48
  -2   2  14  189.93   26.01
  -2   2  14  219.86   18.43
  -2   2  14  214.64   27.88
  -2   2  14  205.71   26.16
  -2   2  13   26.17   17.88
  -2   2  13   18.70   16.75
  -2   2  13    7.44   13.01
  -2   2  13    4.98   18.78
  -2   2  13   23.99   18.05
  -2   2  12  177.38   13.91
  -2   2  12  217.88   17.36
  -2   2  12  203.07   17.50
  -2   2  12  177.82   15.45
  -2   2  12  194.79   16.33
  -2   2  12  200.60   18.12
  -2   2  12  174.13   16.96
  -2   2  12  195.60   16.38
  -2   2  12  172.66   17.22
  -2   2  11  128.73   13.48
  -2   2  11  110.08   12.46
  -2   2  11  123.13   14.65
  -2   2  11  107.15   13.28
  -2   2  11   81.06   13.35
  -2   2  11  101.22   14.10
  -2   2  11  119.81   13.33
  -2   2  11   94.30   13.03
  -2   2  10  147.28   12.97
  -2   2  10  157.23   13.76
  -2   2  10  159.16   12.56
  -2   2  10  137.74   13.06
  -2   2  10  143.78   13.77
  -2   2  10  143.67   13.86
  -2   2  10  147.42   13.01
  -2   2  10  149.64   13.35
  -2   2   9  645.72   28.91
  -2   2   9  648.96   28.56
  -2   2   9  648.72   28.97
  -2   2   9  625.34   28.24
  -2   2   9  644.33   28.86
  -2   2   9  637.65   29.42
  -2   2   9  652.09   28.42
  -2   2   9  640.85   28.81
  -2   2   8   -4.03    8.31
  -2   2   8   -6.86    8.75
  -2   2   8   12.25    9.03
  -2   2   8   11.78    7.91
  -2   2   8  -10.76    9.19
  -2   2   8  -12.27    9.48
  -2   2   8    0.70    8.09
  -2   2   8  -15.56    7.84
  -2   2   7 1382.97   57.14
  -2   2   7 1434.49   57.28
  -2   2   7 1407.80   57.03
  -2   2   7 1481.13   57.37
  -2   2   7 1397.45   57.18
  -2   2   7 1475.67   56.92
  -2   2   7 1424.61   56.70
  -2   2   7 1432.50   57.17
  -2   2   7 1440.27   56.84
  -2   2   6   38.28    6.25
  -2   2   6   41.27    6.73
  -2   2   6   42.58    7.39
  -2   2   6   34.39    7.63
  -2   2   6   27.74    6.84
  -2   2   6   52.65    6.47
  -2   2   6   38.49    6.02
  -2   2   5  477.44   21.52
  -2   2   5  507.65   21.23
  -2   2   5  495.79   21.49
   2  -2  -5  478.26   21.35
  -2   2   5  516.95   21.03
   2  -2  -5  480.17   21.28
  -2   2   5  473.14   21.13
  -2   2   5  498.65   21.06
  -2   2   5  531.43   20.88
   2  -2  -4  276.20   13.19
  -2   2   4  262.74   13.54
  -2   2   4  260.75   13.08
   2  -2  -4  265.68   13.42
  -2   2   4  285.28   13.23
   2  -2  -4  275.87   13.18
  -2   2   4  281.89   12.64
  -2   2   4  316.27   12.51
  -2   2   4  290.76   12.75
  -2   2   4  252.28   12.92
  -2   2   3  313.82   13.44
   2  -2  -3  248.57   12.93
  -2   2   3  270.81   12.99
   2  -2  -3  271.69   13.21
  -2   2   3  273.28   12.84
   2  -2  -3  294.89   12.94
   2  -2  -3  282.01   12.62
  -2   2   3  282.71   12.38
  -2   2   3  257.32   12.15
  -2   2   3  293.97   12.92
  -2   2   2  132.11    9.60
  -2   2   2  130.60    8.98
   2  -2  -2  153.75    8.51
  -2   2   2  154.38    8.42
  -2   2   2  151.27    7.97
   2  -2  -2  163.32    8.18
  -2   2   2  166.09    8.94
  -2   2   1 1283.72   49.63
  -2   2   1 1242.59   49.88
  -2   2   1 1286.41   49.65
  -2   2   1 1252.04   49.29
  -2   2   1 1278.71   49.41
   2  -2  -1 1240.24   49.28
  -2   2   0 2348.78   93.53
   2  -2   0 2355.96   93.58
  -2   2   0 2411.19   93.75
  -2   2   0 2444.75   93.63
  -2   2   0 2443.92   93.45
  -2   2   0 2472.75   93.32
  -2   2  -1  265.69   12.89
   2  -2   1  269.87   12.18
  -2   2  -1  234.81   11.77
   2  -2   1  228.45   12.39
  -2   2  -1  272.10   12.29
   2  -2   1  258.27   12.83
  -2   2  -1  263.63   12.51
  -2   2  -1  232.11   11.59
   2  -2   1  236.75   10.87
   2  -2   2  210.94   11.17
  -2   2  -2  214.33   10.33
  -2   2  -2  196.72   11.74
   2  -2   2  194.15   10.87
   2  -2   2  234.78   11.84
  -2   2  -2  178.56   11.12
  -2   2  -2  191.36   11.63
  -2   2  -2  206.52   10.29
   2  -2   2  198.36   11.07
   2  -2   3   19.59    6.99
  -2   2  -3   -4.36    7.92
   2  -2   3   -0.33    6.54
   2  -2   3    2.99    8.16
  -2   2  -3   -0.67    6.59
   2  -2   3    0.87    6.30
  -2   2  -3    4.77    8.24
  -2   2  -3    4.58    5.74
   2  -2   3    1.17    7.64
   2  -2   4  320.04   14.96
   2  -2   4  304.15   15.32
  -2   2  -4  313.20   16.04
  -2   2  -4  341.74   15.63
   2  -2   4  326.07   16.29
  -2   2  -4  329.63   16.58
   2  -2   4  317.12   15.78
   2  -2   4  326.88   15.92
  -2   2  -4  315.89   15.17
   2  -2   5  764.47   31.80
   2  -2   5  778.81   32.64
   2  -2   5  800.12   32.89
  -2   2  -5  818.56   32.55
   2  -2   5  748.69   32.67
  -2   2  -5  758.38   33.15
   2  -2   5  782.83   32.62
  -2   2  -5  796.30   32.33
   2  -2   6  158.83   10.33
   2  -2   6  166.37   11.58
   2  -2   6  165.96   12.22
   2  -2   6  161.01   11.61
  -2   2  -6  184.35   12.81
   2  -2   6  164.37   11.93
  -2   2  -6  170.30   10.90
   2  -2   7 1156.95   46.76
   2  -2   7 1142.81   45.65
   2  -2   7 1102.21   46.83
  -2   2  -7 1180.54   47.24
   2  -2   7 1161.89   47.08
   2  -2   7 1083.67   46.52
   2  -2   7 1147.48   46.53
  -2   2  -8   82.06   11.59
   2  -2   8   72.10    8.98
   2  -2   8   59.74   10.71
   2  -2   8   86.84   11.52
  -2   2  -8   69.41   12.22
   2  -2   8   95.13   11.32
   2  -2   8   79.51   10.83
   2  -2   8   82.77   10.77
   2  -2   9  852.07   34.94
  -2   2  -9  902.85   36.64
   2  -2   9  804.45   36.29
  -2   2  -9  867.17   36.60
   2  -2   9  860.84   36.69
   2  -2   9  778.89   36.80
   2  -2   9  847.02   36.48
   2  -2   9  814.07   35.97
   2  -2  10  348.66   17.36
  -2   2 -10  356.91   19.80
   2  -2  10  341.59   19.58
  -2   2 -10  357.02   19.86
   2  -2  10  323.68   19.96
   2  -2  10  352.61   20.42
   2  -2  10  341.25   19.11
   2  -2  10  348.97   19.75
   2  -2  11  303.10   16.74
  -2   2 -11  334.59   20.02
   2  -2  11  291.07   19.19
  -2   2 -11  325.01   19.08
   2  -2  11  300.60   20.05
   2  -2  11  322.47   20.29
   2  -2  11  323.40   19.05
   2  -2  11  316.56   19.81
  -2   2 -12   51.71   14.82
   2  -2  12   35.09   10.81
   2  -2  12   17.97   13.53
   2  -2  12   32.09   15.20
  -2   2 -12   40.04   13.15
   2  -2  12   33.36   14.88
   2  -2  12   48.18   13.53
   2  -2  13  -13.61   16.60
  -2   2 -13   12.30   14.42
   2  -2  13    8.43   16.29
   2  -2  13   36.25   16.71
   2  -2  14  312.33   27.32
  -2   2 -14  368.46   22.95
   2  -2  14  367.94   28.28
   2  -2  14  354.07   26.28
   2  -2  15   41.01   26.76
  -2   2 -15   70.06   17.47
   2  -2  15   33.42   28.16
   2  -2  15   49.38   24.85
   2  -2  16   24.63   39.72
  -2   2 -16  103.01   19.77
   2  -2  16    4.40   37.80
   2  -2  16  121.43   33.82
   2  -2  17   -0.64   51.81
  -2   2 -17   83.81   20.57
   2  -2  17   60.41   51.84
   2  -2  17   82.24   45.78
   2  -2  18  132.04   63.02
   2  -2  18  -25.09   64.81
  -2   1  17  188.30   57.20
  -2   1  17  188.48   55.47
  -2   1  16  160.80   43.71
  -2   1  16  189.39   46.82
  -2   1  16  152.68   43.76
  -2   1  15    9.50   30.19
  -2   1  15   23.87   16.64
  -2   1  15   -0.60   32.84
  -2   1  15   23.31   30.85
  -2   1  14  300.08   26.74
  -2   1  14  319.24   21.15
  -2   1  14  280.53   24.86
  -2   1  14  294.31   27.65
  -2   1  14  278.62   26.17
  -2   1  13   36.57   17.11
  -2   1  13   41.83   15.27
  -2   1  13   59.20   16.69
  -2   1  13   37.96   13.86
  -2   1  13   40.90   18.20
  -2   1  13   15.74   16.68
  -2   1  12  296.57   19.25
  -2   1  12  251.39   18.96
  -2   1  12  268.17   19.73
  -2   1  12  270.86   18.23
  -2   1  12  273.68   19.73
  -2   1  12  249.68   19.11
  -2   1  12  295.16   16.62
  -2   1  12  253.96   15.21
  -2   1  12  290.08   18.22
  -2   1  11   86.30    9.91
  -2   1  11  105.08   12.97
  -2   1  11   97.20   13.58
  -2   1  11  103.49   12.44
  -2   1  11  109.67   14.19
  -2   1  11  101.38   14.35
  -2   1  11  103.91   13.61
  -2   1  11   62.68   10.43
  -2   1  11   94.84   12.73
  -2   1  10  576.37   26.73
  -2   1  10  551.83   26.68
  -2   1  10  586.20   27.05
  -2   1  10  547.41   26.09
  -2   1  10  589.62   27.30
  -2   1  10  553.15   26.92
  -2   1  10  545.06   24.41
  -2   1  10  580.37   26.14
  -2   1   9  495.92   23.74
  -2   1   9  498.83   23.59
  -2   1   9  498.91   24.03
  -2   1   9  489.59   23.58
  -2   1   9  499.22   23.92
  -2   1   9  519.75   24.23
  -2   1   9  478.03   21.65
  -2   1   9  515.92   23.23
  -2   1   8  377.73   18.74
  -2   1   8  381.44   19.21
  -2   1   8  397.36   19.42
  -2   1   8  359.81   18.55
  -2   1   8  338.27   19.07
  -2   1   8  390.23   17.09
  -2   1   8  383.09   18.36
  -2   1   7  893.21   36.71
  -2   1   7  878.07   36.57
  -2   1   7  916.51   36.76
  -2   1   7  893.00   36.36
  -2   1   7  841.47   36.60
  -2   1   7  866.94   35.44
  -2   1   7  871.00   36.03
  -2   1   6  738.36   32.49
  -2   1   6  804.37   32.62
  -2   1   6  766.33   32.19
   2  -1  -6  762.74   32.27
  -2   1   6  711.30   32.48
  -2   1   6  790.89   31.69
  -2   1   6  827.41   31.46
  -2   1   5  270.05   13.96
  -2   1   5  261.97   13.27
   2  -1  -5  244.28   13.29
  -2   1   5  275.39   13.98
   2  -1  -5  251.17   13.04
  -2   1   5  250.10   12.21
  -2   1   5  241.52   13.63
  -2   1   5  291.55   12.15
  -2   1   5  258.01   12.10
  -2   1   4    4.42    4.51
  -2   1   4    0.16    7.45
  -2   1   4    6.68    6.26
   2  -1  -4    3.60    6.13
  -2   1   4    1.10    7.43
  -2   1   4    1.38    4.61
  -2   1   4   -3.85    4.73
  -2   1   3 2452.68   94.95
  -2   1   3 2479.61   94.78
  -2   1   3 2434.50   94.04
  -2   1   3 2502.67   94.84
   2  -1  -3 2428.12   94.43
  -2   1   3 2388.84   94.36
  -2   1   2    5.06    4.95
  -2   1   2   13.53    7.27
  -2   1   2   15.93    5.62
  -2   1   2   11.89    6.41
   2  -1  -2   20.15    3.88
   2  -1  -2   24.23    3.14
  -2   1   2    8.61    3.46
   2  -1  -1 4979.54  191.43
  -2   1   1 5019.22  191.48
  -2   1   1 4956.66  191.24
  -2   1   1 4842.83  191.39
   2  -1  -1 5025.11  191.40
  -2   1   1 5035.06  191.36
  -2   1   1 4978.17  190.85
  -2   1   0  516.83   21.71
  -2   1   0  504.37   21.25
   2  -1   0  549.08   21.38
   2  -1   0  505.27   21.34
   2  -1   0  537.43   21.68
  -2   1   0  519.60   21.41
  -2   1   0  515.23   21.56
  -2   1   0  474.47   20.52
  -2   1   0  556.97   20.88
   2  -1   1   30.29    6.71
  -2   1  -1   22.40    7.01
  -2   1  -1   27.89    5.49
   2  -1   1   22.56    5.67
  -2   1  -1   24.14    5.92
   2  -1   1   21.33    6.85
  -2   1  -1   19.94    7.00
   2  -1   1   23.59    5.95
  -2   1  -1   24.89    4.82
   2  -1   2  651.57   26.30
  -2   1  -2  655.53   26.10
  -2   1  -2  633.00   26.64
   2  -1   2  617.33   26.21
   2  -1   2  687.54   26.78
  -2   1  -2  564.67   26.56
  -2   1  -2  621.13   26.84
   2  -1   2  632.89   26.51
  -2   1  -2  683.79   26.15
   2  -1   2  647.13   26.24
   2  -1   3    1.12    7.08
   2  -1   3    0.62    6.38
   2  -1   3   13.97    7.98
  -2   1  -3   -8.15    6.44
  -2   1  -3   14.29    8.36
   2  -1   3    6.09    6.52
   2  -1   3   -4.63    7.20
  -2   1  -3    0.30    6.38
   2  -1   4 2523.32   97.26
   2  -1   4 2416.13   97.50
   2  -1   4 2566.63   97.71
   2  -1   4 2582.91   97.86
  -2   1  -4 2477.14   97.90
   2  -1   4 2471.03   97.52
   2  -1   5   49.88    7.99
   2  -1   5   56.11    7.95
   2  -1   5   71.03    9.25
  -2   1  -5   63.62   10.23
   2  -1   5   65.61    8.58
   2  -1   5   44.67    8.97
  -2   1  -6  433.22   20.69
   2  -1   6  454.42   19.97
   2  -1   6  450.19   20.48
   2  -1   6  468.54   20.97
   2  -1   6  409.57   20.70
   2  -1   6  438.96   20.64
   2  -1   7  225.86   13.02
  -2   1  -7  257.19   14.68
   2  -1   7  213.09   13.72
  -2   1  -7  227.28   13.96
   2  -1   7  228.79   14.37
   2  -1   7  233.73   14.24
   2  -1   7  248.80   14.15
   2  -1   8  250.34   14.39
   2  -1   8  282.70   15.82
  -2   1  -8  270.67   16.00
   2  -1   8  267.13   16.33
  -2   1  -8  283.13   15.72
   2  -1   8  269.43   16.41
   2  -1   8  267.14   15.80
  -2   1  -9  647.35   28.95
   2  -1   9  628.09   27.53
   2  -1   9  637.14   28.74
   2  -1   9  618.22   29.12
  -2   1  -9  658.01   28.80
   2  -1   9  644.72   29.80
  -2   1  -9  618.09   29.78
   2  -1   9  636.91   28.76
  -2   1 -10  426.05   21.52
   2  -1  10  384.92   19.46
   2  -1  10  380.18   21.15
  -2   1 -10  416.90   21.15
   2  -1  10  393.00   21.78
   2  -1  10  404.58   22.13
  -2   1 -10  397.51   22.17
   2  -1  10  380.08   20.80
   2  -1  10  373.43   21.40
   2  -1  11  436.96   21.70
  -2   1 -11  495.53   23.88
   2  -1  11  419.21   23.35
   2  -1  11  432.21   24.00
  -2   1 -11  446.85   23.41
  -2   1 -11  448.30   25.03
   2  -1  11  451.76   24.62
   2  -1  11  454.05   23.51
   2  -1  11  450.48   23.92
   2  -1  11  452.96   24.48
  -2   1 -12   27.34   14.10
   2  -1  12   19.91   13.61
   2  -1  12   18.10   11.51
  -2   1 -12   16.97   13.50
   2  -1  12   46.70   14.97
   2  -1  12   21.42   15.08
   2  -1  12   40.72   13.87
   2  -1  13  168.81   20.01
  -2   1 -13  210.14   18.06
   2  -1  13  212.60   19.74
   2  -1  13  188.63   21.23
   2  -1  13  200.16   19.66
   2  -1  14  296.61   26.66
   2  -1  14  347.56   25.58
  -2   1 -14  315.02   22.10
   2  -1  14  303.88   28.25
   2  -1  14  323.18   26.61
   2  -1  15   20.11   29.14
  -2   1 -15  -10.50   17.16
   2  -1  15   27.87   30.38
   2  -1  15  -50.49   27.48
   2  -1  16  104.54   42.51
  -2   1 -16  135.32   19.66
   2  -1  16  104.40   44.68
   2  -1  16   55.67   38.02
   2  -1  17   -6.17   53.38
  -2   1 -17   22.75   19.53
   2  -1  17   81.83   57.05
   2  -1  17  -13.13   49.56
  -2   1 -18  141.82   23.00
   2  -1  18  153.21   69.79
  -2   0  18  149.43   66.38
  -2   0  18  116.30   61.03
  -2   0  17  165.02   53.33
  -2   0  17  184.22   22.40
  -2   0  17  234.12   55.02
  -2   0  17  135.37   51.55
  -2   0  16   -2.34   40.05
  -2   0  16  -15.32   17.84
  -2   0  16    1.32   41.05
  -2   0  16    9.20   39.17
  -2   0  15  532.69   36.96
  -2   0  15  529.96   37.45
  -2   0  15  511.84   28.92
  -2   0  14  266.40   24.82
  -2   0  14  251.48   19.98
  -2   0  14  289.42   23.55
  -2   0  14  245.88   25.20
  -2   0  13  116.87   17.56
  -2   0  13  111.70   15.62
  -2   0  13   91.13   17.04
  -2   0  13  108.84   18.48
  -2   0  13   96.39   15.03
  -2   0  12  667.16   32.97
  -2   0  12  737.97   33.42
  -2   0  12  710.27   33.52
  -2   0  12  713.47   32.91
  -2   0  12  683.70   33.33
  -2   0  12  691.10   33.64
  -2   0  12  744.06   30.77
  -2   0  12  691.00   29.46
  -2   0  12  688.15   32.49
  -2   0  11   -3.21    7.16
  -2   0  11    2.75   11.61
  -2   0  11    1.83   11.25
  -2   0  11   16.12   12.98
  -2   0  11    6.49   12.84
  -2   0  11   -1.75   12.13
  -2   0  11   19.51   12.55
  -2   0  11    9.52   11.30
  -2   0  11   26.95    8.58
  -2   0  10  457.76   23.35
  -2   0  10  470.06   23.17
  -2   0  10  472.26   23.53
  -2   0  10  464.49   22.67
  -2   0  10  470.55   23.60
  -2   0  10  450.40   23.41
  -2   0  10  453.91   20.68
  -2   0  10  439.56   22.28
  -2   0  10  460.19   19.91
  -2   0   9   23.05    5.89
  -2   0   9   33.43    9.83
  -2   0   9   42.62   11.03
  -2   0   9   61.45   11.03
  -2   0   9   41.62    9.28
  -2   0   9   32.67   10.82
  -2   0   9   38.99    9.40
  -2   0   9   18.24    6.98
  -2   0   8  836.52   34.84
  -2   0   8  795.82   34.80
  -2   0   8  827.42   34.98
  -2   0   8  865.88   34.63
  -2   0   8  792.39   34.87
  -2   0   8  805.55   32.94
  -2   0   8  823.89   34.28
  -2   0   8  794.67   32.61
  -2   0   7   87.59    6.98
  -2   0   7  115.07    9.86
  -2   0   7  139.85   10.96
  -2   0   7   95.30    9.69
  -2   0   7  103.06   11.10
   2   0  -7  110.96    9.36
  -2   0   7  100.81   10.48
  -2   0   7  110.19    7.15
  -2   0   7  104.26    9.30
  -2   0   6  528.05   23.00
  -2   0   6  539.87   23.07
  -2   0   6  515.86   22.56
   2   0  -6  487.06   22.68
  -2   0   6  514.43   23.02
  -2   0   6  509.41   21.01
  -2   0   5  359.60   16.68
  -2   0   5  335.81   16.70
  -2   0   5  322.79   15.85
  -2   0   5  335.45   16.68
   2   0  -5  345.45   15.13
  -2   0   5  332.65   14.33
  -2   0   4  483.24   21.61
  -2   0   4  515.65   19.66
  -2   0   4  473.36   20.90
  -2   0   4  482.50   21.50
   2   0  -4  466.64   20.11
   2   0  -4  472.40   19.82
  -2   0   3 1329.19   50.89
   2   0  -3 1298.01   51.57
  -2   0   3 1284.22   51.89
   2   0  -3 1322.15   51.71
  -2   0   3 1289.61   51.63
  -2   0   3 1337.49   51.94
   2   0  -3 1295.67   50.89
   2   0  -2 2700.28  103.09
  -2   0   2 2643.67  102.53
  -2   0   2 2658.90  103.16
   2   0  -2 2648.49  103.06
  -2   0   2 2681.02  102.99
  -2   0   2 2677.48  103.14
   2   0  -2 2612.41  103.03
  -2   0   2 2670.91  102.44
  -2   0   1 1290.94   50.05
   2   0  -1 1168.05   50.33
  -2   0   1 1306.01   50.52
  -2   0   1 1244.28   50.35
   2   0  -1 1301.26   50.43
  -2   0   1 1365.94   50.62
   2   0  -1 1295.86   50.40
  -2   0   1 1300.78   49.84
  -2   0   0 4248.02  159.49
  -2   0   0 4269.40  159.63
   2   0   0 3910.56  159.39
   2   0   0 4142.47  159.57
  -2   0   0 4054.70  159.57
   2   0   0 4099.93  159.60
  -2   0   0 4315.92  159.77
   2   0   0 4187.14  159.68
  -2   0   0 4152.59  159.31
   2   0   1  619.34   25.33
   2   0   1  610.07   25.36
  -2   0  -1  608.87   25.23
   2   0   1  616.97   25.50
   2   0   1  605.17   25.45
  -2   0  -1  709.73   25.91
  -2   0  -1  587.79   25.21
   2   0   2   36.67    6.57
   2   0   2   21.45    7.12
   2   0   2   42.75    7.43
  -2   0  -2   42.09    8.34
   2   0   2   37.06    6.81
   2   0   2   27.59    6.85
  -2   0  -2   42.28    7.70
   2   0   3 1113.23   44.58
   2   0   3 1142.77   44.87
  -2   0  -3 1067.55   45.23
   2   0   3 1204.80   45.12
   2   0   3 1140.72   44.93
   2   0   3 1072.12   44.81
  -2   0  -4 1636.82   64.43
   2   0   4 1627.85   64.35
   2   0   4 1652.37   64.56
   2   0   4 1661.33   64.85
   2   0   4 1593.12   64.64
   2   0   4 1648.52   64.72
   2   0   5  146.40    9.51
  -2   0  -5  145.63   10.09
   2   0   5  136.23   10.59
  -2   0  -5  138.93    9.97
   2   0   5  146.74   10.39
   2   0   5  130.05   10.95
   2   0   5  129.26   10.66
  -2   0  -6  411.15   19.30
   2   0   6  410.26   18.84
   2   0   6  391.60   19.12
  -2   0  -6  422.69   19.02
   2   0   6  407.28   19.80
   2   0   6  397.61   19.56
   2   0   6  387.78   19.55
   2   0   7   52.54    9.12
  -2   0  -7   68.31    9.89
   2   0   7   65.90   10.43
  -2   0  -7   88.98    9.68
  -2   0  -7   76.91   11.19
   2   0   7   86.87   10.56
   2   0   7   84.57   10.62
   2   0   7   57.67    9.95
  -2   0  -8  551.52   24.09
   2   0   8  512.83   23.92
   2   0   8  513.44   24.33
  -2   0  -8  516.72   24.08
   2   0   8  519.02   24.96
  -2   0  -8  527.80   25.04
   2   0   8  509.34   24.42
   2   0   8  501.98   24.68
   2   0   9   26.57   10.05
  -2   0  -9   22.72   10.58
   2   0   9   42.69   11.42
  -2   0  -9   22.44    9.91
   2   0   9   33.12   11.30
  -2   0  -9   16.28   11.73
   2   0   9   13.65   10.98
   2   0   9   15.89   10.59
   2   0  10  417.03   22.49
  -2   0 -10  471.33   22.79
   2   0  10  450.10   23.15
  -2   0 -10  447.67   22.55
   2   0  10  417.31   23.72
  -2   0 -10  477.49   24.06
   2   0  10  431.01   23.65
   2   0  10  462.08   23.16
   2   0  11   39.54   12.27
  -2   0 -11   34.36   12.70
   2   0  11   13.46   13.26
  -2   0 -11   24.82   11.83
  -2   0 -11   15.07   14.34
   2   0  11   27.91   13.85
   2   0  11   33.84   13.24
   2   0  11   35.07   12.64
   2   0  12  522.69   27.38
  -2   0 -12  540.95   27.21
  -2   0 -12  545.67   27.07
   2   0  12  547.47   27.78
   2   0  12  538.89   28.72
   2   0  12  490.69   28.33
   2   0  13  197.84   20.81
  -2   0 -13  233.93   19.11
   2   0  13  235.29   20.56
  -2   0 -13  230.90   18.13
   2   0  13  183.71   23.15
   2   0  13  256.47   21.82
   2   0  14  -10.71   22.79
   2   0  14   45.59   20.53
  -2   0 -14   27.37   15.63
   2   0  14   29.52   25.87
   2   0  14   51.87   23.81
   2   0  15  275.85   35.55
  -2   0 -15  369.62   23.62
   2   0  15  250.47   38.75
   2   0  15  293.24   35.69
   2   0  16  -30.61   43.57
  -2   0 -16    5.82   17.64
   2   0  16   20.25   47.92
   2   0  16   -5.13   41.55
  -2   0 -17  183.88   21.83
   2   0  17  123.25   60.86
   2   0  17  225.26   58.00
  -2   0 -18   92.42   21.81
   2   0  18  106.40   73.52
  -2  -1  19  -27.12   69.84
  -2  -1  18   62.95   60.10
  -2  -1  18   40.50   21.27
  -2  -1  18  -51.61   62.56
  -2  -1  18   16.26   56.35
  -2  -1  17  -35.19   50.05
  -2  -1  17   42.52   49.96
  -2  -1  17  -11.33   19.32
  -2  -1  16  123.66   37.96
  -2  -1  16  135.75   37.65
  -2  -1  16  153.24   20.10
  -2  -1  15  135.36   27.09
  -2  -1  15  158.84   27.73
  -2  -1  15  127.33   18.57
  -2  -1  14   66.86   20.40
  -2  -1  14   37.65   20.42
  -2  -1  14   29.55   15.73
  -2  -1  13  309.97   21.97
  -2  -1  13  321.42   22.40
  -2  -1  13  329.16   20.81
  -2  -1  13  310.08   22.69
  -2  -1  12   36.27    6.83
  -2  -1  12   65.36   13.74
  -2  -1  12   58.71   15.07
  -2  -1  12   70.82   14.58
  -2  -1  12   48.53   14.40
  -2  -1  12   53.24   14.28
  -2  -1  12  130.60   10.54
  -2  -1  11  406.32   22.25
  -2  -1  11  390.15   21.91
  -2  -1  11  418.83   22.43
  -2  -1  11  387.01   21.93
  -2  -1  11  384.36   22.50
  -2  -1  11  492.36   19.10
  -2  -1  11  362.10   17.12
  -2  -1  10  541.80   25.50
  -2  -1  10  524.43   25.23
  -2  -1  10  541.17   25.80
  -2  -1  10  513.89   25.40
  -2  -1  10  579.65   22.70
  -2  -1  10  479.48   21.19
  -2  -1   9  366.19   19.08
  -2  -1   9  365.56   19.40
  -2  -1   9  331.20   19.44
  -2  -1   9  363.92   19.36
  -2  -1   9  397.36   16.21
  -2  -1   9  330.13   14.96
  -2  -1   8    9.58    4.14
  -2  -1   8    6.00    8.91
  -2  -1   8   22.86    9.88
  -2  -1   8   10.21    8.68
  -2  -1   8   -3.47   10.11
  -2  -1   8   13.96    9.95
  -2  -1   8   26.98    5.57
  -2  -1   7   24.90    4.14
  -2  -1   7   24.23    8.12
  -2  -1   7   18.40    9.42
  -2  -1   7   16.52    9.73
  -2  -1   7   19.13    8.14
  -2  -1   7   23.39    9.33
   2   1  -7   20.52    7.04
  -2  -1   7   19.53    4.90
  -2  -1   6  630.98   24.25
  -2  -1   6  631.78   26.86
  -2  -1   6  646.65   27.13
  -2  -1   6  630.60   26.47
  -2  -1   6  593.34   26.84
  -2  -1   6  563.51   24.58
   2   1  -6  640.49   25.96
  -2  -1   5   53.92    8.65
  -2  -1   5   51.98    7.29
   2   1  -5   55.67    7.97
  -2  -1   5   50.98    9.20
  -2  -1   5   54.01    9.09
   2   1  -5   41.15    7.65
   2   1  -5   55.39    6.27
  -2  -1   5   42.17    4.05
  -2  -1   4 1644.51   65.55
  -2  -1   4 1699.17   64.21
   2   1  -4 1721.35   65.46
  -2  -1   4 1633.53   65.32
   2   1  -4 1696.53   65.50
  -2  -1   4 1689.90   65.76
   2   1  -4 1611.74   64.18
   2   1  -3  118.14    8.51
  -2  -1   3  130.89    6.93
   2   1  -3  132.28    6.85
  -2  -1   3  119.45    8.64
   2   1  -3  118.78    9.35
  -2  -1   3  114.55    9.55
  -2  -1   3  129.84    9.94
   2   1  -3  133.30    8.53
  -2  -1   3  133.17    8.17
   2   1  -2 4422.18  175.48
  -2  -1   2 4566.58  175.57
   2   1  -2 4666.59  175.49
  -2  -1   2 4477.38  175.44
  -2  -1   2 4740.34  175.71
   2   1  -2 4476.16  175.60
  -2  -1   2 4565.46  175.19
   2   1  -1   46.64    6.30
   2   1  -1   49.25    6.60
  -2  -1   1   52.59    5.68
   2   1  -1   81.93    6.61
  -2  -1   1   60.19    7.50
  -2  -1   1   53.92    6.39
   2   1   0  476.78   18.69
   2   1   0  440.78   18.86
  -2  -1   0  444.07   19.40
   2   1   0  379.80   19.01
  -2  -1   0  476.82   19.07
   2   1   1  536.53   22.09
   2   1   1  532.97   22.31
   2   1   1  564.96   22.56
  -2  -1  -1  539.44   22.77
   2   1   1  505.37   22.31
  -2  -1  -2  521.06   22.37
   2   1   2  532.95   22.25
   2   1   2  528.96   22.54
   2   1   2  567.06   22.95
  -2  -1  -2  542.88   23.25
   2   1   2  536.20   22.90
   2   1   3 5255.37  202.04
  -2  -1  -3 5240.43  201.97
  -2  -1  -3 5119.80  202.02
   2   1   3 5282.95  202.10
   2   1   3 5282.32  202.55
  -2  -1  -3 5316.38  202.66
   2   1   3 5297.71  202.70
   2   1   4  770.98   32.20
  -2  -1  -4  789.67   32.34
   2   1   4  779.25   32.56
  -2  -1  -4  798.48   32.32
   2   1   4  803.04   33.16
  -2  -1  -4  778.79   33.39
   2   1   4  832.81   33.25
  -2  -1  -5 3146.63  121.09
   2   1   5 3041.93  121.07
   2   1   5 3115.62  121.24
  -2  -1  -5 3067.30  121.13
   2   1   5 3144.67  121.82
  -2  -1  -5 3169.73  121.77
   2   1   5 3216.73  122.07
  -2  -1  -6 2046.60   80.57
   2   1   6 2028.79   80.59
   2   1   6 2016.34   80.65
  -2  -1  -6 2088.71   80.64
  -2  -1  -6 2051.08   81.29
   2   1   6 2036.76   81.37
   2   1   6 2099.52   81.53
  -2  -1  -7  188.33   12.58
   2   1   7  188.32   12.26
  -2  -1  -7  186.18   12.12
   2   1   7  198.84   12.72
   2   1   7  192.02   13.50
  -2  -1  -7  209.64   13.96
   2   1   7  188.40   13.24
  -2  -1  -8  693.42   29.34
   2   1   8  622.05   29.23
  -2  -1  -8  710.99   29.53
   2   1   8  661.44   29.59
  -2  -1  -8  721.55   30.59
   2   1   8  654.45   30.58
   2   1   8  643.52   30.40
   2   1   9   74.92   10.93
  -2  -1  -9   73.58   10.83
  -2  -1  -9   75.24   10.87
   2   1   9   76.97   11.80
   2   1   9   70.85   12.71
  -2  -1  -9   71.28   12.62
   2   1   9   72.93   12.01
   2   1   9   54.32   12.25
  -2  -1 -10  245.15   15.85
   2   1  10  223.32   15.62
  -2  -1 -10  212.70   15.34
   2   1  10  239.17   16.43
  -2  -1 -10  230.56   17.45
   2   1  10  252.52   17.56
   2   1  10  233.60   17.18
   2   1  10  228.66   17.28
   2   1  11   22.09   12.46
  -2  -1 -11   13.03   12.93
   2   1  11    8.26   13.14
  -2  -1 -11   -0.36   11.78
   2   1  11    2.93   13.60
  -2  -1 -11    1.28   14.48
   2   1  11   -2.04   13.58
  -2  -1 -12  224.84   16.93
   2   1  12  187.88   17.42
   2   1  12  170.55   17.60
  -2  -1 -12  183.83   16.25
   2   1  12  199.13   20.52
   2   1  12  156.92   18.28
   2   1  13   15.47   17.71
  -2  -1 -13    8.12   14.63
   2   1  13    7.22   17.28
  -2  -1 -13    7.54   13.62
   2   1  13   20.77   21.35
   2   1  13   34.88   20.81
   2   1  14  374.76   31.75
  -2  -1 -14  493.37   26.14
   2   1  14  485.21   36.14
   2   1  14  474.44   35.06
  -2  -1 -15  164.72   19.09
   2   1  15  237.28   42.26
   2   1  15  137.71   37.31
  -2  -1 -16  154.60   20.22
   2   1  16  189.48   55.09
   2   1  16  160.34   51.37
   2   1  17  271.43   66.05
  -2  -2  19   93.30   70.92
  -2  -2  18   36.19   59.93
  -2  -2  18   58.57   58.58
  -2  -2  17  -53.90   47.22
  -2  -2  17   25.62   46.96
  -2  -2  17   32.20   19.66
  -2  -2  16   15.40   34.34
  -2  -2  16   89.56   33.37
  -2  -2  16   33.00   17.95
  -2  -2  15   22.36   24.55
  -2  -2  15   -8.91   24.15
  -2  -2  15   13.80   16.58
  -2  -2  14  126.08   21.32
  -2  -2  14  155.80   21.18
  -2  -2  13    5.41   14.83
  -2  -2  13   29.36   15.82
  -2  -2  13   -1.64   15.78
  -2  -2  12  490.17   25.62
  -2  -2  12  513.17   25.99
  -2  -2  12  484.35   26.19
  -2  -2  12  515.93   26.05
  -2  -2  12  479.23   26.08
  -2  -2  12  437.06   22.34
  -2  -2  11  436.79   22.91
  -2  -2  11  420.43   23.20
  -2  -2  11  423.99   22.98
  -2  -2  11  419.03   22.92
  -2  -2  11  407.66   19.60
  -2  -2  10   -1.14   10.41
  -2  -2  10    8.04   11.78
  -2  -2  10    7.65   11.79
  -2  -2  10    3.29   11.26
  -2  -2  10   -2.66    7.95
  -2  -2   9  566.10   26.35
  -2  -2   9  564.32   26.71
  -2  -2   9  602.03   26.77
  -2  -2   9  559.57   26.61
  -2  -2   9  567.04   23.93
   2   2  -9  535.34   25.37
  -2  -2   8    3.73    9.18
  -2  -2   8   12.22   10.19
  -2  -2   8    5.73   10.18
  -2  -2   8   -5.42    9.93
  -2  -2   8   16.59    6.19
   2   2  -8   11.65    7.62
  -2  -2   7   18.25    8.07
  -2  -2   7    6.94    9.08
  -2  -2   7    4.37    9.60
   2   2  -7   16.74    7.68
  -2  -2   7   11.92    9.43
  -2  -2   7   19.96    5.55
   2   2  -7   -2.28    6.93
  -2  -2   6   17.56    8.98
  -2  -2   6    7.63    7.58
  -2  -2   6   16.68    8.89
   2   2  -6   -1.02    7.32
  -2  -2   6    9.73    8.67
   2   2  -6   13.58    4.43
   2   2  -6   26.68    6.37
  -2  -2   6   15.70    4.98
  -2  -2   5  111.88   10.23
  -2  -2   5  114.49    8.92
  -2  -2   5  119.00   10.45
   2   2  -5  116.82    9.31
  -2  -2   5  108.61    6.32
  -2  -2   5  109.57   10.71
   2   2  -5  110.30    9.37
   2   2  -5  111.36    6.05
   2   2  -4    5.24    3.50
  -2  -2   4    3.09    6.80
  -2  -2   4    2.28    8.24
  -2  -2   4    9.06    8.18
   2   2  -4    2.92    6.77
  -2  -2   4   -0.59    8.16
   2   2  -4    7.53    6.45
   2   2  -4    4.17    3.37
  -2  -2   4   -3.80    4.00
   2   2  -3 2279.21   86.46
  -2  -2   3 2123.56   86.31
   2   2  -3 2266.31   86.66
   2   2  -3 2264.51   85.45
  -2  -2   3 2138.51   85.50
  -2  -2   3 2302.04   86.88
  -2  -2   3 2236.11   86.37
   2   2  -2 2684.42  103.40
   2   2  -2 2703.78  103.43
   2   2  -2 2725.83  103.65
  -2  -2   2 2633.18  103.72
   2   2  -2 2621.85  102.82
  -2  -2   2 2685.57  103.44
   2   2  -1   93.31    7.49
   2   2  -1  126.32    8.17
   2   2  -1   97.78    7.12
   2   2  -1  119.77    8.06
  -2  -2   1  126.79    8.83
   2   2  -1  117.55    7.65
   2   2   0  423.69   17.93
  -2  -2   0  416.57   18.07
  -2  -2   0  398.73   17.80
   2   2   0  422.49   18.00
   2   2   0  433.27   18.30
   2   2   0  406.43   18.22
  -2  -2   0  468.57   18.84
   2   2   1   73.37    6.21
  -2  -2  -1   69.82    7.13
   2   2   1   66.08    6.79
  -2  -2  -1   89.68    6.26
   2   2   1   69.06    7.73
   2   2   1   62.74    7.40
  -2  -2  -1   76.54    8.71
  -2  -2  -2 1812.20   67.49
   2   2   2 1716.57   67.48
  -2  -2  -2 1757.72   67.49
   2   2   2 1680.10   67.52
  -2  -2  -2 1729.44   68.18
   2   2   2 1694.90   68.05
  -2  -2  -2 1776.43   68.48
   2   2   2 1679.62   68.39
  -2  -2  -3  118.71    8.13
   2   2   3  105.15    8.02
  -2  -2  -3  107.23    7.85
   2   2   3  110.57    8.65
  -2  -2  -3  117.55    9.95
   2   2   3  110.93    9.42
   2   2   3  120.59    9.22
  -2  -2  -3  122.38   10.48
  -2  -2  -4  335.66   15.75
   2   2   4  343.41   15.74
  -2  -2  -4  336.13   15.68
   2   2   4  344.76   16.16
   2   2   4  350.17   17.07
  -2  -2  -4  366.70   17.09
  -2  -2  -4  362.92   17.76
   2   2   4  335.00   17.35
   2   2   5 2257.09   90.03
  -2  -2  -5 2328.93   89.99
  -2  -2  -5 2269.26   90.01
   2   2   5 2330.06   90.14
   2   2   5 2344.40   91.01
  -2  -2  -5 2346.92   90.85
  -2  -2  -5 2359.86   91.39
   2   2   5 2266.62   91.22
  -2  -2  -6   51.00    7.96
   2   2   6   39.91    7.88
   2   2   6   45.06    8.46
  -2  -2  -6   41.59    7.99
  -2  -2  -6   41.80    9.90
   2   2   6   31.40    9.33
   2   2   6   27.32    9.17
  -2  -2  -7  642.73   27.67
   2   2   7  626.43   27.76
  -2  -2  -7  641.48   27.80
   2   2   7  651.38   28.03
   2   2   7  656.61   29.06
  -2  -2  -7  653.29   28.90
   2   2   7  658.08   29.38
   2   2   8  255.46   14.76
  -2  -2  -8  277.29   14.89
   2   2   8  253.45   15.15
  -2  -2  -8  229.34   14.40
  -2  -2  -8  271.08   16.33
   2   2   8  241.20   16.40
   2   2   8  243.19   16.45
   2   2   9   88.73   10.94
  -2  -2  -9   74.97   11.04
  -2  -2  -9   99.11   11.02
   2   2   9   94.41   12.15
   2   2   9  105.73   12.92
  -2  -2  -9  102.68   13.42
   2   2   9   94.31   13.12
   2   2  10  138.02   13.10
  -2  -2 -10  147.14   13.38
  -2  -2 -10  127.24   13.00
   2   2  10  139.48   14.17
   2   2  10  141.57   15.44
  -2  -2 -10  166.81   15.44
   2   2  10  135.22   15.15
  -2  -2 -11   20.90   12.17
   2   2  11   18.73   12.24
  -2  -2 -11   17.53   11.76
   2   2  11   15.42   13.20
   2   2  11    4.38   14.87
  -2  -2 -11   15.76   14.68
   2   2  11   27.15   14.49
  -2  -2 -12  335.60   19.22
   2   2  12  266.47   20.10
  -2  -2 -12  286.72   18.95
   2   2  12  277.42   24.30
   2   2  12  269.06   23.37
   2   2  13   30.82   18.91
  -2  -2 -13   15.27   13.72
   2   2  13  -12.00   23.24
   2   2  13   39.18   23.44
  -2  -2 -14  166.63   17.14
   2   2  14  138.13   34.91
   2   2  14  141.86   33.53
  -2  -2 -15   22.12   15.84
   2   2  15  -15.14   46.73
   2   2  15  -36.64   43.78
   2   2  16  205.50   59.14
   2   2  16  151.27   57.26
  -2  -3  19  137.91   69.88
  -2  -3  18   32.11   57.06
  -2  -3  18  -11.09   55.86
  -2  -3  17  222.21   46.54
  -2  -3  17  231.95   45.89
  -2  -3  17  241.64   23.57
  -2  -3  16   11.33   32.07
  -2  -3  16   59.07   31.17
  -2  -3  16   51.96   18.42
  -2  -3  15   72.80   25.03
  -2  -3  15  114.59   25.02
  -2  -3  14    7.63   18.67
  -2  -3  14   24.69   18.93
  -2  -3  13  149.26   16.91
  -2  -3  13  176.29   18.67
  -2  -3  13  134.74   18.00
  -2  -3  12 1116.03   50.13
  -2  -3  12 1166.79   50.67
  -2  -3  12 1196.10   50.33
  -2  -3  12 1250.08   51.16
  -2  -3  12 1146.94   47.47
  -2  -3  11   19.72   12.25
  -2  -3  11    8.20   12.80
  -2  -3  11   -6.60   13.11
  -2  -3  11   -0.41   12.72
  -2  -3  11  -10.27    8.39
   2   3 -11  -14.37   10.62
  -2  -3  10 1039.40   42.12
  -2  -3  10  965.22   41.68
  -2  -3  10  933.51   42.04
  -2  -3  10  940.00   41.79
  -2  -3  10  969.82   39.28
   2   3 -10  965.21   41.01
  -2  -3   9  160.94   12.99
  -2  -3   9  134.32   13.94
  -2  -3   9  135.33   13.47
   2   3  -9  160.25   12.57
  -2  -3   9  145.60   13.70
  -2  -3   9  135.06    9.53
   2   3  -9  160.64   11.59
  -2  -3   8  387.51   19.50
  -2  -3   8  394.67   20.30
  -2  -3   8  427.97   20.06
   2   3  -8  403.60   19.60
  -2  -3   8  339.70   19.79
   2   3  -8  384.56   16.77
   2   3  -8  365.48   18.46
  -2  -3   8  385.91   17.06
  -2  -3   7  481.62   21.03
  -2  -3   7  460.06   21.35
  -2  -3   7  421.14   20.96
  -2  -3   7  411.78   21.04
  -2  -3   7  412.51   18.36
   2   3  -7  446.60   20.66
   2   3  -7  429.24   18.19
  -2  -3   6  584.57   24.75
  -2  -3   6  553.96   24.88
  -2  -3   6  573.00   24.83
  -2  -3   6  536.24   22.59
   2   3  -6  577.93   24.55
  -2  -3   6  541.22   25.02
   2   3  -6  542.69   22.54
  -2  -3   5  453.69   19.47
   2   3  -5  490.84   21.40
  -2  -3   5  467.11   22.01
   2   3  -5  486.39   19.40
   2   3  -4   -1.92    6.75
   2   3  -4    7.01    7.17
  -2  -3   4   -6.74    5.54
   2   3  -4   -5.50    4.96
  -2  -3   4   -1.97    7.35
   2   3  -3   17.60    6.70
   2   3  -3   30.00    7.36
  -2  -3   3   22.40    5.70
   2   3  -3   16.78    6.61
   2   3  -3   25.79    5.24
  -2  -3   3   24.07    7.57
  -2  -3   2  352.83   15.97
   2   3  -2  343.04   15.78
  -2  -3   2  321.87   15.50
   2   3  -2  365.24   15.85
   2   3  -2  375.81   16.05
   2   3  -2  338.36   15.32
  -2  -3   2  355.38   16.49
   2   3  -2  341.40   15.96
   2   3  -1 1118.98   44.59
  -2  -3   1 1133.55   44.71
   2   3  -1 1145.07   44.65
  -2  -3   1 1138.72   44.64
   2   3  -1 1055.97   44.76
   2   3  -1 1148.86   45.07
  -2  -3   1 1191.78   45.42
   2   3  -1 1132.41   45.08
   2   3   0  280.20   12.64
  -2  -3   0  275.27   12.73
  -2  -3   0  276.68   12.51
   2   3   0  271.27   12.62
  -2  -3   0  266.22   13.75
   2   3   0  278.91   13.27
   2   3   0  266.84   13.53
  -2  -3   0  281.36   14.46
   2   3   1  321.62   14.31
  -2  -3  -1  334.95   14.42
  -2  -3  -1  336.58   14.30
   2   3   1  320.97   14.55
   2   3   1  314.66   15.37
  -2  -3  -1  325.15   15.91
  -2  -3  -1  331.89   16.29
   2   3   1  334.07   15.67
  -2  -3  -2  209.86   10.70
   2   3   2  218.56   10.61
   2   3   2  213.09   10.83
  -2  -3  -2  221.77   10.62
  -2  -3  -2  234.45   12.58
   2   3   2  223.58   11.83
  -2  -3  -2  227.17   13.20
   2   3   2  231.08   12.64
  -2  -3  -3   31.66    5.96
   2   3   3   21.84    5.74
   2   3   3   26.94    6.39
  -2  -3  -3   24.17    5.74
  -2  -3  -3   31.86    8.31
   2   3   3   24.49    7.38
  -2  -3  -3   28.43    9.32
   2   3   3   27.39    7.74
   2   3   4  478.48   20.31
  -2  -3  -4  460.49   20.08
   2   3   4  492.83   20.46
  -2  -3  -4  471.99   20.28
   2   3   4  469.03   21.60
  -2  -3  -4  477.09   21.65
   2   3   4  478.67   22.12
   2   3   5   18.28    6.53
  -2  -3  -5   17.89    6.77
   2   3   5    7.76    6.93
  -2  -3  -5    9.52    6.59
  -2  -3  -5   11.84    8.77
   2   3   5    8.50    8.60
   2   3   5    1.00    9.21
   2   3   6  617.60   26.80
  -2  -3  -6  654.70   26.69
   2   3   6  656.61   27.03
  -2  -3  -6  627.29   26.80
   2   3   6  613.76   28.22
  -2  -3  -6  665.54   28.19
   2   3   6  593.89   28.75
   2   3   7  810.42   34.46
  -2  -3  -7  841.80   34.43
  -2  -3  -7  799.46   34.48
   2   3   7  856.98   34.82
  -2  -3  -7  886.07   35.97
   2   3   7  820.46   36.08
   2   3   7  839.07   36.79
  -2  -3  -8  205.01   12.78
   2   3   8  214.88   13.21
  -2  -3  -8  200.73   13.01
   2   3   8  209.48   13.90
  -2  -3  -8  225.88   15.25
   2   3   8  189.25   15.10
   2   3   8  189.50   15.63
   2   3   9  323.63   17.96
  -2  -3  -9  343.69   17.89
   2   3   9  339.51   18.57
  -2  -3  -9  344.74   17.99
   2   3   9  384.26   20.35
  -2  -3  -9  356.23   20.20
   2   3   9  313.36   20.79
  -2  -3 -10   14.65   10.47
   2   3  10   15.20   11.14
   2   3  10    4.11   11.83
  -2  -3 -10   11.66   10.38
  -2  -3 -10   -1.56   13.62
   2   3  10   -3.98   13.89
   2   3  10   29.95   14.73
  -2  -3 -11  217.91   15.18
   2   3  11  177.65   15.67
  -2  -3 -11  225.49   15.08
   2   3  11  228.01   20.22
   2   3  11  182.29   20.83
  -2  -3 -12  264.51   17.18
   2   3  12  234.60   24.79
   2   3  12  239.02   26.13
  -2  -3 -13   18.66   13.20
   2   3  13   35.42   29.17
   2   3  13   46.44   28.42
  -2  -3 -14  169.49   16.92
   2   3  14  115.31   40.95
   2   3  14  199.62   40.68
   2   3  15  -32.48   51.40
   2   3  16   23.58   64.10
  -2  -4  18   27.73   55.57
  -2  -4  18   41.81   53.72
  -2  -4  17  437.95   47.59
  -2  -4  17  352.34   45.36
  -2  -4  17  420.91   28.26
  -2  -4  16  -21.89   30.86
  -2  -4  16   26.11   29.08
  -2  -4  15  122.47   24.84
  -2  -4  15  171.18   25.35
  -2  -4  14  126.70   19.61
  -2  -4  14  152.12   19.64
  -2  -4  13  548.17   28.62
  -2  -4  13  544.03   29.73
  -2  -4  13  521.79   29.01
  -2  -4  12  208.72   18.92
  -2  -4  12  209.49   17.75
   2   4 -12  244.69   16.40
  -2  -4  12  222.88   13.92
  -2  -4  11  477.27   24.85
  -2  -4  11  479.13   25.59
  -2  -4  11  516.12   25.23
  -2  -4  11  438.54   24.51
   2   4 -11  452.19   23.34
  -2  -4  11  465.73   21.34
  -2  -4  10  364.58   20.70
  -2  -4  10  390.23   21.70
  -2  -4  10  444.98   21.39
  -2  -4  10  379.56   21.44
   2   4 -10  387.87   17.43
   2   4 -10  347.50   19.54
  -2  -4  10  363.78   17.81
  -2  -4   9  117.11   12.15
  -2  -4   9  120.73   13.05
  -2  -4   9  120.85   13.27
   2   4  -9  101.75   11.55
  -2  -4   9   75.04   12.46
  -2  -4   9  111.44    8.94
   2   4  -9   87.55   10.51
   2   4  -9  114.60    8.32
  -2  -4   8  783.94   35.16
  -2  -4   8  829.47   35.51
  -2  -4   8  825.14   35.27
  -2  -4   8  775.74   32.97
   2   4  -8  820.60   35.12
  -2  -4   8  808.28   35.54
   2   4  -8  846.74   32.91
   2   4  -7    5.27    8.19
  -2  -4   7   16.13    6.39
   2   4  -7    0.83    5.83
   2   4  -6 4870.58  190.51
  -2  -4   6 4822.68  189.18
   2   4  -6 4915.69  189.15
  -2  -4   6 5130.23  190.31
   2   4  -5  544.03   24.01
   2   4  -5  554.17   22.76
  -2  -4   5  528.63   22.90
  -2  -4   5  570.87   24.21
  -2  -4   4 1242.22   49.73
  -2  -4   4 1224.50   49.85
  -2  -4   4 1251.22   49.52
   2   4  -4 1255.27   49.82
  -2  -4   4 1234.95   49.07
   2   4  -4 1209.84   48.88
  -2  -4   4 1293.30   49.95
  -2  -4   3  105.00    9.08
  -2  -4   3  116.98    9.02
   2   4  -3   99.58    8.52
  -2  -4   3  113.73    8.54
   2   4  -3  108.63    7.81
  -2  -4   3   94.07    9.93
  -2  -4   3  119.91    8.57
   2   4  -3  104.38    8.49
   2   4  -3  115.36    8.67
  -2  -4   3  109.07    9.97
  -2  -4   2  187.90   10.71
  -2  -4   2  193.65   10.13
  -2  -4   2  185.92   10.56
   2   4  -2  197.79   10.39
   2   4  -2  183.97   10.98
  -2  -4   2  175.44   11.15
   2   4  -2  179.89   10.55
  -2  -4   2  177.51   11.01
  -2  -4   2  172.14   11.53
   2   4  -2  174.16   11.04
   2   4  -1  575.44   23.59
  -2  -4   1  565.86   23.71
  -2  -4   1  583.30   23.46
   2   4  -1  570.20   23.60
   2   4  -1  556.33   24.30
   2   4  -1  574.43   24.26
  -2  -4   1  583.25   24.48
  -2  -4   1  570.60   24.88
   2   4  -1  539.64   24.55
  -2  -4   0    8.56    5.54
   2   4   0   10.45    5.16
   2   4   0    8.33    5.39
  -2  -4   0    5.21    5.11
   2   4   0   15.66    6.68
  -2  -4   0   16.36    7.44
  -2  -4   0   11.89    8.64
   2   4   0    1.35    6.83
   2   4   1 1031.36   41.89
  -2  -4  -1 1089.45   41.95
   2   4   1 1059.80   41.94
  -2  -4  -1 1069.69   41.94
  -2  -4  -1 1111.76   43.05
   2   4   1 1064.92   42.85
   2   4   1 1029.52   43.42
  -2  -4  -1 1110.51   43.77
  -2  -4  -2   41.81    5.20
   2   4   2   31.54    5.39
  -2  -4  -2   42.50    5.52
   2   4   2   35.45    5.11
  -2  -4  -2   41.06    8.40
   2   4   2   38.98    7.43
   2   4   2   40.37    8.71
  -2  -4  -3  339.94   15.04
   2   4   3  339.75   15.12
  -2  -4  -3  359.10   15.25
   2   4   3  350.34   15.24
  -2  -4  -3  381.36   17.22
   2   4   3  350.70   17.08
   2   4   3  387.69   18.08
  -2  -4  -4  377.46   16.55
   2   4   4  373.89   16.67
  -2  -4  -4  381.87   16.74
   2   4   4  394.71   16.87
   2   4   4  399.83   18.92
  -2  -4  -4  418.10   18.69
   2   4   4  397.92   19.70
   2   4   5  568.02   24.23
  -2  -4  -5  592.25   24.13
   2   4   5  578.53   24.42
  -2  -4  -5  564.10   24.26
   2   4   5  626.98   26.42
  -2  -4  -5  600.25   26.03
   2   4   5  609.68   27.16
   2   4   6  116.38    8.75
  -2  -4  -6   98.82    8.52
   2   4   6  114.53    9.31
  -2  -4  -6  104.56    8.60
  -2  -4  -6  130.13   11.48
   2   4   6  120.84   11.16
  -2  -4  -6  108.55   13.18
   2   4   6   97.79   12.34
   2   4   7   43.12    8.10
  -2  -4  -7   43.79    7.81
   2   4   7   47.30    8.88
  -2  -4  -7   36.86    8.06
   2   4   7   51.95   10.97
  -2  -4  -7   57.96   11.06
   2   4   7   45.23   12.17
   2   4   8  638.81   27.16
  -2  -4  -8  615.90   26.78
  -2  -4  -8  608.23   26.99
   2   4   8  613.34   27.44
   2   4   8  645.93   29.42
  -2  -4  -8  655.53   29.20
   2   4   8  641.15   30.57
   2   4   9   10.58   10.07
  -2  -4  -9   -1.66    8.73
  -2  -4  -9   10.10    8.71
   2   4   9   18.61   10.57
   2   4   9   -2.81   12.35
  -2  -4  -9   15.68   12.58
   2   4   9   20.15   13.60
  -2  -4 -10   90.15   10.55
   2   4  10   98.53   16.15
  -2  -4 -10  101.90   15.15
   2   4  10   39.69   16.71
  -2  -4 -11  270.23   16.12
   2   4  11  293.66   23.27
   2   4  11  266.69   25.52
  -2  -4 -12   41.64   11.05
   2   4  12   18.47   24.04
   2   4  12  -28.77   27.25
   2   4  13  193.91   38.85
   2   4  14    5.71   50.86
   2   4  15    1.51   60.17
  -2  -5  18   35.01   53.97
  -2  -5  18   68.45   51.91
  -2  -5  17   97.02   42.04
  -2  -5  17  180.60   39.52
  -2  -5  16    3.29   30.20
  -2  -5  16    0.72   28.17
  -2  -5  15  221.46   26.68
  -2  -5  15  235.78   25.89
  -2  -5  14  -19.45   17.49
  -2  -5  14   -5.59   16.92
   2   5 -14    2.99   13.31
  -2  -5  13  242.44   20.61
  -2  -5  13  265.50   20.07
   2   5 -13  245.11   17.95
  -2  -5  12   11.29   14.91
  -2  -5  12   -2.45   13.49
   2   5 -12    5.19   11.78
   2   5 -12   -6.82    8.41
  -2  -5  12  -11.43    9.71
  -2  -5  11  164.33   15.47
  -2  -5  11  148.38   15.65
  -2  -5  11  117.69   15.88
   2   5 -11  129.19   14.45
  -2  -5  11  147.22   15.99
  -2  -5  11  142.69   11.35
   2   5 -11  136.39   13.58
   2   5 -11  146.57   10.60
  -2  -5  10   34.50   11.94
  -2  -5  10   39.90   12.87
   2   5 -10   23.61   11.60
  -2  -5  10   28.69   13.49
   2   5 -10   32.37   11.28
  -2  -5  10   16.98    8.21
   2   5 -10   42.26    7.68
   2   5  -9  386.51   19.75
  -2  -5   9  340.63   17.05
   2   5  -9  359.27   16.68
   2   5  -8  170.07   12.87
  -2  -5   8  160.10   10.39
   2   5  -8  161.02   10.14
  -2  -5   7  911.33   37.28
   2   5  -7  890.90   38.80
  -2  -5   7  956.49   38.92
   2   5  -7  925.28   37.15
  -2  -5   6  984.78   41.49
  -2  -5   6 1055.62   41.70
  -2  -5   6  979.61   41.69
   2   5  -6 1037.00   41.79
  -2  -5   6  996.71   40.38
  -2  -5   6  985.56   42.05
   2   5  -6 1005.82   40.31
  -2  -5   6  980.21   41.54
  -2  -5   5  478.85   22.08
  -2  -5   5  500.91   22.18
  -2  -5   5  478.20   22.19
  -2  -5   5  522.99   21.84
   2   5  -5  470.57   22.16
   2   5  -5  466.06   20.86
  -2  -5   5  477.91   22.75
  -2  -5   5  473.93   21.30
  -2  -5   5  516.22   22.53
  -2  -5   4  375.46   16.63
  -2  -5   4  320.33   16.73
  -2  -5   4  326.98   16.86
  -2  -5   4  360.99   16.36
   2   5  -4  334.65   15.97
   2   5  -4  341.10   16.86
  -2  -5   4  334.19   16.34
  -2  -5   4  345.91   17.32
  -2  -5   4  360.47   17.52
  -2  -5   3  137.73    9.33
  -2  -5   3  140.17    9.42
  -2  -5   3  119.89    9.87
  -2  -5   3  138.55    9.23
   2   5  -3  133.96    9.13
  -2  -5   3  116.99   10.58
  -2  -5   3  132.39   10.11
   2   5  -3  138.34    9.80
   2   5  -3  116.11    9.77
  -2  -5   3  133.86   10.98
  -2  -5   2  344.75   15.27
  -2  -5   2  320.33   15.16
  -2  -5   2  338.59   14.85
   2   5  -2  325.61   15.70
  -2  -5   2  313.52   15.91
  -2  -5   2  290.33   16.14
   2   5  -2  333.58   15.92
   2   5  -2  308.10   15.85
  -2  -5   2  321.83   16.56
  -2  -5   1  404.85   17.45
  -2  -5   1  402.98   17.16
   2   5  -1  406.50   17.38
  -2  -5   1  391.26   17.33
  -2  -5   1  393.15   18.18
   2   5  -1  392.64   18.48
   2   5  -1  387.08   18.19
  -2  -5   1  393.08   19.36
   2   5  -1  404.74   18.73
  -2  -5   0  732.08   28.85
   2   5   0  728.22   28.83
  -2  -5   0  712.02   28.80
   2   5   0  688.50   29.78
  -2  -5   0  747.83   29.91
   2   5   0  667.78   30.40
  -2  -5   0  735.44   31.02
  -2  -5  -1  354.29   14.67
   2   5   1  334.78   14.57
   2   5   1  335.24   14.66
  -2  -5  -1  350.28   14.74
  -2  -5  -1  382.44   16.58
   2   5   1  319.31   16.26
   2   5   1  325.83   17.07
   2   5   2  176.56    8.15
  -2  -5  -2  154.71    7.98
  -2  -5  -2  154.56    8.30
   2   5   2  166.79    8.36
   2   5   2  169.14   10.66
  -2  -5  -2  174.76   11.09
   2   5   2  162.36   12.20
   2   5   3 1091.16   43.23
  -2  -5  -3 1036.94   43.34
   2   5   3 1119.83   43.37
   2   5   3 1149.07   44.97
   2   5   3 1199.94   46.47
  -2  -5  -3 1210.43   45.05
   2   5   3 1185.02   46.35
   2   5   4   23.57    4.77
   2   5   4   25.29    5.42
  -2  -5  -4   23.38    5.02
   2   5   4   29.97    8.76
  -2  -5  -4   22.90    8.55
   2   5   4   22.25   10.22
  -2  -5  -4   30.12   10.92
  -2  -5  -5  493.99   20.83
   2   5   5  501.27   21.01
   2   5   5  503.06   21.34
  -2  -5  -5  503.11   21.15
  -2  -5  -5  563.40   23.63
   2   5   5  535.11   23.69
   2   5   5  526.30   25.04
  -2  -5  -5  576.97   25.42
  -2  -5  -6    8.85    5.42
   2   5   6   -1.86    6.27
   2   5   6   14.59    6.83
  -2  -5  -6    0.75    5.88
  -2  -5  -6    2.43    9.93
   2   5   6   -2.99   10.05
   2   5   6   15.89   11.36
  -2  -5  -6   19.64   12.44
   2   5   7  392.41   18.39
   2   5   7  401.50   18.72
  -2  -5  -7  391.09   18.06
  -2  -5  -7  439.53   21.15
   2   5   7  404.61   21.30
  -2  -5  -7  464.20   23.64
   2   5   7  448.81   23.19
   2   5   8   10.23    8.26
  -2  -5  -8    5.24    7.22
  -2  -5  -8   13.23   11.70
   2   5   8   15.96   12.07
   2   5   8   32.35   13.71
  -2  -5  -9  149.95   10.58
  -2  -5  -9  150.64   15.38
   2   5   9  180.57   16.21
   2   5   9  109.86   18.10
  -2  -5 -10  291.70   15.58
  -2  -5 -10  305.19   20.20
   2   5  10  295.93   22.01
   2   5  10  305.27   25.95
  -2  -5 -11   15.68    9.04
   2   5  11    2.80   20.53
   2   5  11   40.81   26.05
   2   5  12  461.91   40.47
   2   5  13   42.81   46.87
   2   5  14  153.28   59.21
  -2  -6  18   28.10   52.45
  -2  -6  18   51.21   49.47
  -2  -6  17   13.62   38.97
  -2  -6  17   27.94   37.28
  -2  -6  16   82.72   30.13
  -2  -6  16  117.89   28.10
  -2  -6  15  216.52   26.01
  -2  -6  15  235.32   25.87
   2   6 -15  246.66   19.71
  -2  -6  14  219.25   22.05
  -2  -6  14  233.14   21.80
   2   6 -14  220.40   18.46
  -2  -6  13  140.35   17.78
  -2  -6  13  145.27   18.49
   2   6 -13  153.90   12.06
   2   6 -13  161.95   15.89
  -2  -6  12  -12.09   14.00
  -2  -6  12   -5.92   10.50
   2   6 -12   -0.91   11.91
   2   6 -12   -1.50    9.00
   2   6 -11  165.57   15.55
   2   6 -11  173.72   11.70
  -2  -6  11  143.78   12.36
   2   6 -10   23.10   11.97
   2   6 -10   39.84   11.47
   2   6 -10   15.93    8.34
  -2  -6  10   34.41    9.11
   2   6  -9  284.95   12.55
  -2  -6   9  370.35   19.14
  -2  -6   9  356.11   19.68
   2   6  -9  391.31   18.80
  -2  -6   9  393.83   19.64
  -2  -6   9  370.05   16.31
   2   6  -9  351.14   15.96
   2   6  -8   68.85    5.68
  -2  -6   8   66.76   10.84
  -2  -6   8   60.29   11.55
  -2  -6   8   83.89   12.55
   2   6  -8   79.36   10.94
  -2  -6   8   63.75   12.32
  -2  -6   8   65.99   11.60
   2   6  -8   75.47    8.32
  -2  -6   8   66.70    8.90
  -2  -6   7  218.55   14.52
  -2  -6   7  230.04   14.75
  -2  -6   7  208.39   14.70
   2   6  -7  201.53   13.82
  -2  -6   7  219.33   15.36
  -2  -6   7  210.31   12.67
  -2  -6   7  217.66   14.59
   2   6  -7  228.27   12.25
  -2  -6   6  137.76   11.75
  -2  -6   6  147.31   12.23
  -2  -6   6  151.35   12.30
   2   6  -6  156.45   11.58
  -2  -6   6  136.79   12.51
   2   6  -6  134.30    9.95
  -2  -6   6  141.77   12.19
  -2  -6   6  130.05   10.47
  -2  -6   5  400.42   18.41
  -2  -6   5  380.21   18.28
  -2  -6   5  368.09   18.58
  -2  -6   5  345.97   17.76
   2   6  -5  365.93   18.29
  -2  -6   5  370.18   18.00
  -2  -6   5  378.20   18.95
   2   6  -5  363.82   17.60
  -2  -6   5  387.91   19.20
  -2  -6   4  426.53   19.27
  -2  -6   4  409.74   19.23
  -2  -6   4  413.60   18.82
  -2  -6   4  396.15   19.38
   2   6  -4  416.10   19.44
  -2  -6   4  419.13   19.92
   2   6  -4  404.96   18.94
  -2  -6   4  400.87   19.26
  -2  -6   4  420.93   20.28
  -2  -6   3  268.47   13.86
  -2  -6   3  270.14   13.96
  -2  -6   3  249.19   13.66
  -2  -6   3  276.87   13.58
  -2  -6   3  276.75   14.81
  -2  -6   3  254.09   14.74
   2   6  -3  280.41   14.17
   2   6  -3  277.23   14.22
  -2  -6   3  262.48   15.46
   2   6  -3  239.90   14.72
  -2  -6   2 1422.69   53.78
  -2  -6   2 1355.20   53.71
  -2  -6   2 1411.94   53.80
  -2  -6   2 1362.55   53.64
  -2  -6   2 1315.27   54.71
  -2  -6   2 1383.91   54.38
   2   6  -2 1370.51   54.79
   2   6  -2 1311.66   54.32
  -2  -6   2 1315.88   55.08
   2   6  -2 1267.75   54.80
  -2  -6   1   41.15    6.36
  -2  -6   1   37.50    6.44
  -2  -6   1   31.61    6.40
  -2  -6   1   35.76    5.94
   2   6  -1   38.44    8.56
   2   6  -1   48.62    7.83
  -2  -6   1   50.15    8.21
   2   6  -1   20.26    8.30
  -2  -6   0  778.91   31.57
  -2  -6   0  805.75   31.60
  -2  -6   0  776.77   31.61
  -2  -6   0  792.74   31.65
  -2  -6   0  807.63   32.88
   2   6   0  809.30   32.90
   2   6   0  801.63   33.90
  -2  -6  -1  271.69   11.34
  -2  -6  -1  247.11   11.49
  -2  -6  -1  239.91   11.41
  -2  -6  -1  297.09   14.14
   2   6   1  269.25   13.76
   2   6   1  265.04   15.02
   2   6   2  642.90   28.57
  -2  -6  -2  698.38   28.75
   2   6   2  695.83   30.29
  -2  -6  -3 1062.46   43.49
   2   6   3 1080.06   45.34
   2   6   3 1027.80   43.44
   2   6   3 1055.91   45.10
  -2  -6  -3 1151.61   45.37
   2   6   4   12.57    3.30
   2   6   4   13.57   11.42
  -2  -6  -4   22.52    9.11
   2   6   4   17.42    8.81
  -2  -6  -4   -3.36   11.71
   2   6   4    3.19   10.62
   2   6   5  242.16   11.75
  -2  -6  -5  318.75   15.94
   2   6   5  306.93   18.67
   2   6   5  288.33   15.79
  -2  -6  -5  337.17   18.79
   2   6   5  302.43   18.43
   2   6   6   38.10   13.44
  -2  -6  -6   53.85   10.92
   2   6   6   56.65   11.13
   2   6   6   55.53   13.15
  -2  -6  -6   57.62   14.01
  -2  -6  -7  166.94   13.84
   2   6   7  188.59   17.66
   2   6   7  154.36   14.60
   2   6   7  172.38   16.81
   2   6   8    1.64   15.73
   2   6   8   25.90   12.61
  -2  -6  -8   14.95   11.95
   2   6   8   21.26   16.76
   2   6   9   81.05   15.79
   2   6   9   64.86   21.17
  -2  -6  -9   78.74   14.03
   2   6   9   91.19   21.84
   2   6  10   64.71   26.06
   2   6  10  101.89   26.02
   2   6  11  261.09   36.50
   2   6  11  275.16   37.40
   2   6  12  202.31   47.28
   2   6  12  172.63   46.72
   2   6  13  188.98   58.90
   2   6  13  223.01   57.25
  -2  -7  18  -30.92   51.06
  -2  -7  18   -5.02   46.75
  -2  -7  17  162.24   40.67
  -2  -7  17  143.19   36.52
  -2  -7  16   68.76   28.59
  -2  -7  16   90.82   27.67
   2   7 -16   74.29   18.70
  -2  -7  15   69.56   23.09
   2   7 -15   32.61   16.34
  -2  -7  14  200.00   21.99
   2   7 -14  218.10   19.34
   2   7 -14  232.49   15.52
   2   7 -13   10.31   10.33
  -2  -7  12  118.96   12.97
   2   7 -12  153.19   12.30
  -2  -7  11   95.13   15.71
   2   7 -11   41.51   10.23
  -2  -7  11   79.70   11.19
   2   7 -10   10.78    3.16
  -2  -7  10   19.41   12.70
  -2  -7  10   18.78   13.06
  -2  -7  10   17.80   14.07
   2   7 -10   16.94   11.79
  -2  -7  10   10.20   13.56
   2   7 -10   -7.97    9.50
  -2  -7  10    6.21    9.59
  -2  -7  10   19.26   13.17
   2   7  -9   63.02    5.84
  -2  -7   9   51.39   12.27
  -2  -7   9   60.90   13.69
  -2  -7   9   66.05   13.05
   2   7  -9   46.11   11.49
  -2  -7   9   61.38   13.29
  -2  -7   9   50.91   10.08
   2   7  -9   77.47    9.57
  -2  -7   9   64.82   13.01
  -2  -7   8  125.53   13.28
  -2  -7   8  161.91   14.13
  -2  -7   8  170.03   14.85
  -2  -7   8  180.97   14.91
  -2  -7   8  181.83   12.18
   2   7  -8  155.81   13.32
  -2  -7   8  173.92   14.13
   2   7  -8  140.04    9.40
   2   7  -8  160.78   11.49
  -2  -7   7    4.02   10.23
  -2  -7   7    2.90   10.89
  -2  -7   7   25.57   10.37
  -2  -7   7   26.53   11.05
   2   7  -7   12.25    9.68
   2   7  -7   19.78    8.35
  -2  -7   7   18.27   10.61
  -2  -7   7    1.23    9.34
  -2  -7   6  199.08   14.16
  -2  -7   6  212.77   14.11
  -2  -7   6  202.64   14.33
  -2  -7   6  225.42   13.51
   2   7  -6  226.66   14.14
  -2  -7   6  216.71   13.74
   2   7  -6  209.05   12.83
  -2  -7   6  208.39   14.89
  -2  -7   6  223.43   14.87
  -2  -7   5   31.25    8.73
  -2  -7   5   14.37    9.22
  -2  -7   5   29.88    9.41
  -2  -7   5   27.05    8.12
   2   7  -5   19.37    8.67
  -2  -7   5    6.81    9.77
  -2  -7   5   27.57    9.46
  -2  -7   5    5.67   10.15
   2   7  -5   21.66    8.23
  -2  -7   4    5.38    7.88
  -2  -7   4   -3.43    8.36
  -2  -7   4    2.70    8.42
  -2  -7   4    3.80    7.05
  -2  -7   4    3.09    8.91
  -2  -7   4    7.13    9.48
   2   7  -4    6.42    8.12
   2   7  -4   -5.21    7.96
  -2  -7   4  -11.16   10.03
  -2  -7   3  359.32   17.30
  -2  -7   3  363.06   17.39
  -2  -7   3  373.49   17.50
  -2  -7   3  377.88   16.89
   2   7  -3  352.34   18.06
   2   7  -3  364.34   18.47
  -2  -7   3  369.51   18.20
  -2  -7   3  353.33   18.74
   2   7  -3  378.64   18.81
  -2  -7   2  150.39   10.03
  -2  -7   2  165.11   10.18
  -2  -7   2  158.52    9.67
  -2  -7   2  156.75   10.14
   2   7  -2  163.91   11.06
  -2  -7   2  156.46   12.70
   2   7  -2  169.62   12.18
  -2  -7   2  144.87   11.07
   2   7  -2  154.28   12.18
  -2  -7   1  752.77   30.06
  -2  -7   1  729.55   30.07
  -2  -7   1  755.13   30.09
  -2  -7   1  751.10   29.95
  -2  -7   1  714.89   31.02
   2   7  -1  742.04   32.30
   2   7  -1  732.87   31.15
   2   7  -1  713.20   32.26
  -2  -7   0  547.79   22.96
  -2  -7   0  566.67   22.94
  -2  -7   0  575.15   22.95
  -2  -7   0  538.73   23.00
   2   7   0  578.79   24.61
  -2  -7   0  600.32   24.85
   2   7   0  577.72   26.23
  -2  -7  -1   16.55    3.54
  -2  -7  -1   11.65    4.12
  -2  -7  -1   23.35    8.55
   2   7   1   14.32    7.76
  -2  -7  -1   14.03   11.00
   2   7   1   21.88   10.15
  -2  -7  -2  852.37   35.27
   2   7   2  806.90   35.15
  -2  -7  -2  896.94   37.52
   2   7   2  879.18   37.17
  -2  -7  -3  356.93   18.42
   2   7   3  404.32   21.54
   2   7   3  375.86   18.39
  -2  -7  -3  418.91   21.64
   2   7   3  344.09   20.62
   2   7   4  149.75   11.61
  -2  -7  -4  126.43   11.49
   2   7   4  159.92   15.62
   2   7   4  120.50   14.06
  -2  -7  -4  146.40   15.42
   2   7   5   65.13   14.58
   2   7   5   82.92   11.02
  -2  -7  -5   84.33   15.22
   2   7   5   99.56   14.16
  -2  -7  -6   78.30   11.00
   2   7   6  117.45   16.57
   2   7   6   69.82   11.53
   2   7   6   78.42   15.59
  -2  -7  -7  334.30   18.51
   2   7   7  355.94   24.05
   2   7   7  321.36   24.23
   2   7   8   28.08   21.17
  -2  -7  -8   -0.31   11.33
   2   7   8   20.87   21.25
   2   7   9  269.03   28.85
   2   7   9  215.79   29.35
   2   7  10   41.71   33.34
   2   7  10   34.16   35.06
   2   7  11   44.83   45.05
   2   7  11   98.44   46.10
   2   7  12   49.51   56.50
   2   7  12   24.01   56.53
   2   7  13  264.06   65.46
  -2  -8  17  173.32   39.27
   2   8 -17  150.71   24.79
  -2  -8  16   79.28   29.08
   2   8 -16   67.38   20.70
   2   8 -15  519.66   24.31
   2   8 -15  385.81   28.37
  -2  -8  14    5.87   17.76
   2   8 -14   10.09   11.51
   2   8 -13  276.26   16.98
  -2  -8  12  125.78   16.98
   2   8 -12  114.93   12.57
  -2  -8  11  174.64   18.07
   2   8 -11  141.75    6.64
  -2  -8  11  190.30   16.92
   2   8 -11  124.01   13.00
   2   8 -11  150.96   15.99
  -2  -8  11  145.29   13.56
   2   8 -10  485.24   20.72
  -2  -8  10  514.97   26.14
  -2  -8  10  512.96   26.76
  -2  -8  10  552.79   26.62
  -2  -8  10  512.41   26.87
  -2  -8  10  469.29   24.07
   2   8 -10  516.49   25.97
   2   8 -10  499.55   23.73
   2   8  -9   44.68    7.05
  -2  -8   9   56.82   12.95
  -2  -8   9   76.42   13.71
  -2  -8   9   50.94   13.84
  -2  -8   9   76.99   14.08
   2   8  -9   76.35   12.14
   2   8  -9   63.39   10.60
  -2  -8   9   70.98   11.44
  -2  -8   8  168.99   14.06
  -2  -8   8  173.29   15.55
  -2  -8   8  180.46   14.84
   2   8  -8  149.92   14.21
  -2  -8   8  187.95   15.74
  -2  -8   8  182.71   15.50
   2   8  -8  171.09   12.76
   2   8  -8  165.10   10.86
  -2  -8   8  159.14   13.47
  -2  -8   7    9.35   10.61
  -2  -8   7   24.15   11.76
  -2  -8   7    4.62    9.53
  -2  -8   7    2.80   10.77
  -2  -8   7    6.62   10.33
  -2  -8   7   11.63   11.66
   2   8  -7   -1.09    9.73
  -2  -8   7   -2.58   11.60
   2   8  -7    7.07    9.31
  -2  -8   6  165.09   12.99
  -2  -8   6  166.09   12.82
  -2  -8   6  164.82   12.35
  -2  -8   6  161.36   13.67
   2   8  -6  156.66   13.20
  -2  -8   6  168.34   13.51
  -2  -8   6  157.86   13.90
   2   8  -6  161.76   12.44
  -2  -8   6  143.90   14.26
  -2  -8   5   48.74    9.81
  -2  -8   5   64.48    8.96
  -2  -8   5   72.56   10.84
  -2  -8   5   68.53   10.07
   2   8  -5   56.16   10.08
  -2  -8   5   59.65   11.37
  -2  -8   5   54.30   10.84
   2   8  -5   54.53    9.89
  -2  -8   4   58.86    9.14
  -2  -8   4   40.19    9.08
  -2  -8   4   42.42    9.70
  -2  -8   4   54.81    8.66
  -2  -8   4   59.72   10.21
   2   8  -4   59.42    9.75
  -2  -8   4   68.99   11.42
   2   8  -4   43.53    9.65
   2   8  -4   52.56   10.50
  -2  -8   3  167.06   11.43
  -2  -8   3  154.36   10.83
  -2  -8   3  171.21   11.50
  -2  -8   3  165.52   10.73
   2   8  -3  176.27   11.57
  -2  -8   3  187.28   12.30
  -2  -8   3  147.62   13.83
   2   8  -3  158.45   13.16
   2   8  -3  154.83   12.55
  -2  -8   2  372.89   17.11
  -2  -8   2  376.97   17.21
  -2  -8   2  365.38   17.39
  -2  -8   2  386.08   16.86
  -2  -8   2  352.35   18.19
   2   8  -2  360.74   17.88
   2   8  -2  390.64   19.79
   2   8  -2  352.90   19.79
  -2  -8   1  142.40    9.02
  -2  -8   1  149.81    9.07
  -2  -8   1  137.39    9.27
  -2  -8   1  145.42    8.70
  -2  -8   1  155.93   11.42
   2   8  -1  183.45   11.30
   2   8  -1  134.33   12.74
  -2  -8   1  161.15   14.17
   2   8  -1  134.16   13.31
  -2  -8   0   38.26    4.61
  -2  -8   0   17.10    5.03
  -2  -8   0   21.39    5.32
  -2  -8   0   25.38    4.75
   2   8   0   42.97    8.45
  -2  -8   0   35.12    8.96
   2   8   0   21.12   10.21
  -2  -8   0   15.82   12.21
  -2  -8  -1  647.00   27.73
   2   8   1  610.50   27.55
   2   8   1  664.69   30.09
  -2  -8  -1  666.87   30.41
   2   8   2  349.63   17.65
  -2  -8  -2  366.88   17.73
   2   8   2  357.04   20.86
  -2  -8  -2  374.24   21.61
  -2  -8  -3  419.69   20.21
   2   8   3  409.24   20.48
   2   8   3  456.34   24.52
  -2  -8  -3  476.02   24.52
   2   8   3  461.44   23.74
  -2  -8  -4  111.98   10.80
   2   8   4  133.47   16.16
   2   8   4  129.13   11.55
   2   8   4   98.96   15.10
  -2  -8  -5   55.26   10.04
   2   8   5   85.65   15.94
   2   8   5   44.28   16.38
   2   8   6  169.56   19.62
  -2  -8  -6  118.69   11.82
   2   8   6  132.35   20.80
   2   8   7   61.89   21.50
   2   8   7   58.97   22.81
   2   8   8  127.40   26.68
   2   8   8  135.54   29.20
   2   8   9  141.60   35.04
   2   8   9  161.57   38.40
   2   8  10   55.16   45.95
   2   8  10  -47.77   47.53
   2   8  11   54.24   56.77
   2   8  11    4.20   57.12
   2   8  12   71.47   64.87
  -2  -9  17   50.88   32.91
   2   9 -17   33.74   27.89
  -2  -9  16  151.12   26.80
   2   9 -16  109.91   15.36
  -2  -9  15   76.72   22.93
  -2  -9  15   71.22   21.42
   2   9 -15   80.04   14.02
  -2  -9  14  139.43   21.61
  -2  -9  14  168.53   21.45
   2   9 -14  155.17   15.13
  -2  -9  13  269.71   22.66
  -2  -9  13  236.40   22.51
   2   9 -13  307.97   18.18
  -2  -9  12  -13.16   16.13
   2   9 -12  -15.06   12.03
   2   9 -12    5.99   15.01
  -2  -9  11  622.32   31.60
   2   9 -11  603.50   25.32
  -2  -9  11  660.13   32.50
  -2  -9  11  606.55   29.15
   2   9 -11  652.55   29.07
  -2  -9  10   14.30   15.31
   2   9 -10   14.46    6.69
  -2  -9  10  -13.62   13.84
   2   9 -10   10.06   10.89
  -2  -9  10   20.36   12.35
  -2  -9   9  944.17   41.38
  -2  -9   9 1005.45   41.50
  -2  -9   9  962.90   41.66
   2   9  -9  920.93   41.05
  -2  -9   9  950.21   41.86
  -2  -9   9  884.22   40.22
   2   9  -9  942.91   38.14
   2   9  -9  882.65   39.85
  -2  -9   8  340.26   20.05
  -2  -9   8  323.08   19.21
  -2  -9   8  357.13   20.14
  -2  -9   8  361.35   20.93
   2   9  -8  366.15   19.98
  -2  -9   8  340.88   19.74
  -2  -9   8  359.52   20.90
   2   9  -8  313.83   17.31
   2   9  -8  324.56   18.92
  -2  -9   7   -9.67   11.23
  -2  -9   7   -0.32   10.14
  -2  -9   7  -12.16   11.66
  -2  -9   7  -13.79   12.16
   2   9  -7   10.88   11.01
  -2  -9   7   -0.36   12.32
  -2  -9   7   13.54   11.60
   2   9  -7   -2.95   10.62
  -2  -9   6  174.01   13.49
  -2  -9   6  140.86   13.26
  -2  -9   6  153.60   13.96
  -2  -9   6  149.82   12.55
   2   9  -6  142.51   13.11
  -2  -9   6  157.69   14.26
  -2  -9   6  171.12   14.34
   2   9  -6  140.38   13.38
  -2  -9   5   -1.43    9.34
  -2  -9   5    5.42    9.90
  -2  -9   5    3.30    9.01
  -2  -9   5    8.86   10.30
   2   9  -5   -6.69    9.76
  -2  -9   5    2.74   11.75
  -2  -9   5   -5.43   10.89
   2   9  -5   -5.48   10.16
  -2  -9   4   23.19    9.03
  -2  -9   4    5.32    8.30
  -2  -9   4    7.75    9.74
  -2  -9   4   17.88    9.12
  -2  -9   4   15.80    9.94
  -2  -9   4   24.25   11.99
   2   9  -4   10.83    9.46
   2   9  -4   23.73   10.62
  -2  -9   3    9.71    8.12
  -2  -9   3    3.68    8.20
  -2  -9   3   17.49    8.66
  -2  -9   3    9.41    7.34
  -2  -9   3    3.25   12.22
  -2  -9   3   -1.27    9.45
   2   9  -3   14.73    9.23
  -2  -9   3  -16.71   12.46
   2   9  -3   11.66   11.02
   2   9  -3    1.11   10.68
  -2  -9   2   93.20    8.80
  -2  -9   2  102.00    9.02
  -2  -9   2   94.80    8.25
  -2  -9   2  100.99    8.71
  -2  -9   2  100.40   10.51
   2   9  -2  104.99   10.28
   2   9  -2  104.04   13.03
   2   9  -2  118.08   13.08
  -2  -9   2  121.27   14.40
  -2  -9   1   14.05    6.20
  -2  -9   1   12.83    5.65
  -2  -9   1   16.68    5.54
  -2  -9   1   19.19    6.21
  -2  -9   1   21.20    8.90
   2   9  -1   18.10    8.77
   2   9  -1   26.68   11.56
   2   9  -1    2.08   11.64
  -2  -9   1    8.48   12.91
  -2  -9   0  138.49   10.80
   2   9   0  150.01   10.47
  -2  -9   0  166.62   15.63
   2   9   0  134.05   13.84
  -2  -9  -1   29.70    9.04
   2   9   1   24.04    8.88
   2   9   1   25.36   12.89
  -2  -9  -2  283.13   15.17
   2   9   2  263.78   15.51
   2   9   2  325.55   20.07
   2   9   3  215.76   19.08
  -2  -9  -3  197.04   12.67
   2   9   3  176.92   18.88
  -2  -9  -4   38.43    9.00
   2   9   4    8.46   16.17
   2   9   4   25.89   18.34
   2   9   5   22.03   18.57
   2   9   5   64.85   21.00
   2   9   6   96.78   23.74
   2   9   6   63.07   25.37
   2   9   7   31.87   27.38
   2   9   7   50.48   32.50
   2   9   8  163.16   37.10
   2   9   8   80.36   41.70
   2   9   9   27.28   45.91
   2   9   9   32.76   49.24
   2   9  10  -37.78   58.37
   2   9  11  -30.73   66.32
  -2 -10  17   44.92   31.27
  -2 -10  16   54.54   27.68
  -2 -10  16   65.38   25.34
   2  10 -16   95.89   15.87
  -2 -10  15   -3.43   21.57
  -2 -10  15   15.90   20.87
   2  10 -15    2.77   13.95
  -2 -10  14   85.03   20.89
  -2 -10  14   94.45   20.54
   2  10 -14  120.27   24.10
   2  10 -14  131.08   15.56
  -2 -10  13   13.88   17.66
  -2 -10  13   11.96   18.06
   2  10 -13  -12.09   19.74
   2  10 -13   -4.63   13.50
  -2 -10  12   88.47   18.32
   2  10 -12  101.13   14.44
   2  10 -12   86.11   18.68
  -2 -10  11   84.33   16.72
   2  10 -11  101.29    8.78
   2  10 -11   83.75   13.95
  -2 -10  10  277.54   21.55
  -2 -10  10  334.36   22.50
  -2 -10  10  272.92   19.98
   2  10 -10  319.91   15.78
   2  10 -10  328.88   19.34
  -2 -10   9  426.55   23.42
  -2 -10   9  382.25   22.89
  -2 -10   9  365.94   23.62
  -2 -10   9  432.96   22.26
   2  10  -9  360.78   23.34
  -2 -10   9  385.30   22.34
  -2 -10   9  372.59   23.47
   2  10  -9  380.41   19.22
   2  10  -9  407.95   21.76
  -2 -10   8   49.39   13.54
   2  10  -8   30.42   10.32
  -2 -10   8   36.88   14.24
  -2 -10   8   31.70   13.50
  -2 -10   8   28.97   12.48
   2  10  -8   47.87   13.62
  -2 -10   8   33.43   14.15
  -2 -10   8   16.63   13.34
   2  10  -8   40.39   12.55
  -2 -10   7  467.83   22.92
  -2 -10   7  414.88   22.98
   2  10  -7  435.16   22.74
   2  10  -7  442.59   22.77
  -2 -10   7  424.56   23.37
  -2 -10   7  419.27   23.29
  -2 -10   7  415.78   23.29
  -2 -10   7  426.23   22.11
  -2 -10   6  405.26   20.24
  -2 -10   6  337.33   20.19
  -2 -10   6  352.61   20.46
  -2 -10   6  376.93   19.47
   2  10  -6  370.32   20.05
   2  10  -6  362.53   20.95
  -2 -10   6  371.66   21.70
  -2 -10   6  358.74   20.75
  -2 -10   5  119.19   12.58
  -2 -10   5  125.05   12.09
  -2 -10   5  128.69   11.54
  -2 -10   5   98.07   12.62
   2  10  -5   75.76   12.18
  -2 -10   5   91.01   14.71
  -2 -10   5   97.26   13.12
   2  10  -5  107.50   13.75
  -2 -10   4  298.04   15.51
  -2 -10   4  231.94   15.32
  -2 -10   4  287.23   15.90
  -2 -10   4  265.83   15.02
  -2 -10   4  245.25   18.92
   2  10  -4  297.89   17.83
   2  10  -4  260.94   16.34
  -2 -10   4  269.46   16.50
  -2 -10   3  258.06   14.18
  -2 -10   3  266.35   14.49
  -2 -10   3  268.92   14.35
  -2 -10   3  271.72   13.79
   2  10  -3  245.40   15.49
   2  10  -3  271.47   17.70
  -2 -10   3  248.93   15.62
   2  10  -3  235.56   18.30
  -2 -10   2  241.56   12.68
  -2 -10   2  244.88   12.86
  -2 -10   2  245.29   12.91
  -2 -10   2  250.35   12.35
   2  10  -2  231.11   14.79
  -2 -10   2  238.79   14.80
   2  10  -2  254.83   18.16
   2  10  -2  275.85   18.30
  -2 -10   1    4.59    4.85
  -2 -10   1   -2.16    5.44
  -2 -10   1    2.62    4.83
  -2 -10   1    2.85    5.38
  -2 -10   1   12.84    9.35
   2  10  -1   14.49    9.53
   2  10  -1   -3.29   13.23
   2  10  -1   -8.86   13.37
  -2 -10   0   75.48   10.21
   2  10   0   67.87   15.44
   2  10   0  119.06   15.54
  -2 -10  -1   28.41    8.74
   2  10   1   -8.43   15.63
  -2 -10  -2  277.09   14.82
   2  10   2  305.48   23.99
   2  10   3  -20.48   20.51
   2  10   4  114.14   21.30
   2  10   4   85.02   24.58
   2  10   5  253.44   28.03
   2  10   5  220.13   31.68
   2  10   6   79.53   30.19
   2  10   6   67.61   36.41
   2  10   7  159.36   39.47
   2  10   7  154.70   45.98
   2  10   8   85.53   48.56
   2  10   8   75.75   51.93
   2  10   9  137.72   60.52
  -2 -11  16  102.11   28.49
  -2 -11  16   52.89   25.53
  -2 -11  15    2.09   22.68
  -2 -11  15   21.97   21.39
   2  11 -15   47.09   33.07
   2  11 -15   21.59   15.28
  -2 -11  14   95.10   20.88
  -2 -11  14   54.12   20.19
   2  11 -14  101.23   29.41
   2  11 -14   65.28   15.77
  -2 -11  13    5.53   18.30
  -2 -11  13   10.86   18.29
   2  11 -13    6.81   14.25
   2  11 -13   -9.64   25.15
  -2 -11  12  177.95   18.91
  -2 -11  12  136.27   19.97
   2  11 -12  158.51   16.53
  -2 -11  11  -14.03   15.20
   2  11 -11    6.61    8.35
  -2 -11  11   -1.61   16.44
   2  11 -11  -13.08   13.70
  -2 -11  10  254.38   20.94
  -2 -11  10  231.80   18.60
  -2 -11  10  221.62   19.95
   2  11 -10  195.83   17.67
   2  11 -10  239.60   14.38
  -2 -11   9   -9.98   13.67
  -2 -11   9   12.91   16.10
  -2 -11   9    7.76   14.51
   2  11  -9   32.62   10.68
   2  11  -9  -11.42   13.60
   2  11  -8  187.15   15.32
  -2 -11   8  200.51   17.51
  -2 -11   8  205.92   17.03
  -2 -11   8  177.13   16.23
  -2 -11   8  200.26   18.00
   2  11  -8  173.46   18.38
  -2 -11   8  209.23   18.24
   2  11  -8  201.66   17.00
  -2 -11   7  150.34   15.31
   2  11  -7  129.19   14.49
  -2 -11   7  165.85   15.29
  -2 -11   7  161.35   14.10
  -2 -11   7  148.82   16.02
   2  11  -7  154.75   16.06
  -2 -11   7  139.98   15.81
   2  11  -7  113.04   15.16
  -2 -11   6  109.75   14.11
  -2 -11   6  140.34   12.95
  -2 -11   6  125.38   13.76
  -2 -11   6  125.05   14.19
  -2 -11   6  110.64   14.35
   2  11  -6  105.58   14.28
   2  11  -6   71.89   14.96
  -2 -11   5  739.55   31.03
  -2 -11   5  691.45   31.33
  -2 -11   5  726.96   31.29
  -2 -11   5  739.46   30.69
   2  11  -5  653.89   33.14
  -2 -11   5  668.63   31.62
   2  11  -5  660.26   31.63
  -2 -11   4   27.46    9.84
  -2 -11   4   16.86    9.47
  -2 -11   4   22.20    8.71
  -2 -11   4    0.95    9.76
   2  11  -4   12.89   11.05
  -2 -11   4   26.26   10.63
   2  11  -4   28.13   14.03
  -2 -11   3  499.25   22.60
  -2 -11   3  523.23   22.72
  -2 -11   3  497.08   22.20
  -2 -11   3  510.39   22.72
  -2 -11   3  504.20   23.85
   2  11  -3  542.53   27.22
   2  11  -3  481.71   28.56
  -2 -11   2  250.96   12.68
  -2 -11   2  258.04   12.91
  -2 -11   2  251.29   12.47
  -2 -11   2  255.08   12.84
  -2 -11   2  261.09   15.32
   2  11  -2  283.94   19.83
   2  11  -2  281.88   22.11
  -2 -11   1   74.95   10.27
   2  11  -1   19.20   18.55
   2  11  -1   96.35   16.17
   2  11   0  382.96   24.36
   2  11   0  361.30   27.08
   2  11   1   72.26   22.42
   2  11   2   80.26   25.63
   2  11   3  -15.21   28.73
   2  11   4   33.40   35.20
   2  11   4   50.81   26.18
   2  11   5   13.34   32.44
   2  11   5   13.25   42.61
   2  11   6  173.40   42.97
   2  11   6  221.24   50.40
   2  11   7  116.95   55.57
   2  11   8  126.72   63.37
  -2 -12  16   -3.93   24.91
  -2 -12  15   86.55   23.87
  -2 -12  15   18.49   22.26
   2  12 -15   50.02   17.39
  -2 -12  14   32.70   21.02
  -2 -12  14   65.45   19.31
  -2 -12  14   34.02   20.60
   2  12 -14   69.71   39.03
   2  12 -14   45.59   16.83
  -2 -12  13   44.43   19.63
  -2 -12  13   50.97   18.71
  -2 -12  13   35.64   19.53
   2  12 -13   58.97   16.64
   2  12 -13   34.09   33.73
  -2 -12  12   56.74   18.85
  -2 -12  12   57.88   17.25
  -2 -12  12    8.46   18.11
   2  12 -12   42.39   16.00
  -2 -12  11   69.63   16.57
  -2 -12  11   43.53   17.51
   2  12 -11   55.75   15.82
  -2 -12  10    8.39   14.51
   2  12 -10   14.65   10.35
  -2 -12  10   11.07   16.16
   2  12 -10    4.50   14.65
  -2 -12   9  -10.56   13.97
  -2 -12   9    2.18   16.51
   2  12  -9   17.75   12.14
  -2 -12   9    8.32   15.54
   2  12  -9   41.28   15.22
   2  12  -8   32.64   13.53
  -2 -12   8   33.25   14.63
  -2 -12   8   46.28   13.73
  -2 -12   8   54.63   15.88
  -2 -12   8   63.30   15.06
  -2 -12   8   47.85   15.28
   2  12  -8   47.33   15.29
  -2 -12   7   13.61   13.49
   2  12  -7   24.86   13.81
  -2 -12   7   -1.34   12.04
  -2 -12   7   -3.96   14.40
  -2 -12   7    2.37   13.35
  -2 -12   7    0.38   13.96
   2  12  -7    8.44   14.71
  -2 -12   6   82.15   12.83
  -2 -12   6   81.59   12.63
  -2 -12   6   70.02   13.06
  -2 -12   6   83.08   11.71
  -2 -12   6   79.38   14.19
   2  12  -6   99.56   16.68
  -2 -12   5   32.67   10.89
  -2 -12   5   24.47    9.60
  -2 -12   5   19.70   10.87
  -2 -12   5    8.79   11.82
   2  12  -5    3.95   15.39
  -2 -12   4  123.94   10.79
  -2 -12   4  138.14   11.45
   2  12  -4  118.94   17.07
  -2 -12   3  449.72   20.87
   2  12  -3  492.00   27.25
   2  12  -3  510.31   31.70
   2  12  -2   37.19   16.88
   2  12  -2    2.81   23.56
   2  12  -1  281.93   29.20
   2  12  -1  250.62   22.07
   2  12   0   10.76   18.46
   2  12   0   -6.37   27.88
   2  12   1  101.93   32.72
   2  12   2   16.44   37.47
   2  12   3    7.54   43.17
   2  12   4   73.63   49.79
   2  12   4   65.70   37.10
   2  12   5   45.26   54.69
   2  12   6  124.25   61.55
  -2 -13  15   51.13   24.21
  -2 -13  15   16.39   22.99
  -2 -13  14   45.42   22.43
  -2 -13  14   49.09   21.81
   2  13 -14   34.24   18.24
  -2 -13  13  126.31   21.72
  -2 -13  13  133.73   20.50
  -2 -13  13  113.55   21.55
   2  13 -13   86.68   44.98
   2  13 -13  116.20   18.85
  -2 -13  12   23.12   19.11
  -2 -13  12   -0.52   17.14
  -2 -13  12   -7.34   18.61
   2  13 -12   22.31   17.24
  -2 -13  11   72.14   18.88
  -2 -13  11   38.23   16.78
  -2 -13  11   43.78   18.46
   2  13 -11   58.68   16.98
  -2 -13  10   20.35   17.13
   2  13 -10    6.97   11.79
  -2 -13  10   16.55   15.70
  -2 -13  10   -4.75   16.45
   2  13 -10   14.36   16.02
  -2 -13   9    1.64   14.85
   2  13  -9    0.74   13.73
  -2 -13   9   10.71   15.82
   2  13  -9   10.53   16.11
  -2 -13   8   61.52   14.57
  -2 -13   8   16.41   15.24
   2  13  -8   24.88   14.90
   2  13  -8   45.73   16.77
  -2 -13   7   21.28   11.98
   2  13  -7    4.87   15.13
  -2 -13   7   23.58   13.39
   2  13  -7   -4.67   16.01
  -2 -13   6   54.81   11.40
  -2 -13   6   46.13   12.05
   2  13  -6   38.69   15.95
   2  13  -6   44.23   16.95
   2  13  -5   29.57   16.77
   2  13  -4   48.24   17.53
   2  13  -3  -17.37   17.70
   2  13  -2  198.30   21.85
   2  13  -2  185.30   37.78
   2  13  -1  136.95   22.31
   2  13  -1  122.61   39.47
   2  13   0   94.38   43.32
   2  13   0   60.14   24.06
   2  13   1  168.30   48.68
   2  13   2   39.46   51.60
   2  13   3   69.53   56.97
   2  13   4   42.95   61.70
  -2 -14  14  201.79   25.95
  -2 -14  14  186.39   25.60
   2  14 -14  202.20   23.03
  -2 -14  13   35.91   21.43
  -2 -14  13   40.04   20.11
  -2 -14  13   -1.32   20.93
   2  14 -13   56.43   19.55
  -2 -14  12  100.36   21.30
  -2 -14  12  136.80   20.23
  -2 -14  12   57.88   21.28
   2  14 -12  131.24   20.62
  -2 -14  11   38.73   19.47
  -2 -14  11   81.05   18.33
  -2 -14  11   35.49   19.15
   2  14 -11   82.29   19.04
  -2 -14  10    5.59   17.76
  -2 -14  10    2.70   16.36
  -2 -14  10   12.18   17.02
   2  14 -10   26.56   18.26
  -2 -14   9   53.08   17.58
   2  14  -9   59.40   16.21
  -2 -14   9   53.61   17.69
   2  14  -9   38.49   18.30
   2  14  -8    2.27   16.06
   2  14  -8   18.42   18.10
   2  14  -7   30.92   17.55
   2  14  -7   55.43   18.89
   2  14  -6  -18.30   17.01
   2  14  -6    0.59   18.31
   2  14  -5   25.98   18.33
   2  14  -5   36.17   18.86
   2  14  -4   -7.42   19.58
   2  14  -3   75.63   22.30
   2  14  -2   19.90   50.26
   2  14  -2   19.06   23.79
   2  14  -1   38.81   26.51
   2  14  -1   74.63   53.87
   2  14   0  221.19   58.95
   2  14   1   25.61   59.66
   2  14   2   -5.65   64.27
  -2 -15  13   84.64   23.35
   2  15 -13   60.16   21.29
   2  15 -12  135.87   22.27
   2  15 -11   20.42   20.24
   2  15 -10  143.88   21.78
   2  15  -9   82.12   20.85
   2  15  -8   60.74   18.66
   2  15  -8   80.50   21.51
   2  15  -7   54.09   19.45
   2  15  -7   34.95   20.96
   2  15  -6   -4.01   19.56
   2  15  -6   41.00   22.13
   2  15  -5  170.93   23.30
   2  15  -5  136.28   24.85
   2  15  -4    3.18   20.47
   2  15  -4   35.24   25.81
   2  16  -7   12.14   20.72
   2  16  -6   82.77   22.73
  -3  16  -6   98.00   22.66
  -3  16  -7   79.72   21.73
  -3  16  -8   97.26   21.65
  -3  16  -9  154.36   22.71
  -3  16 -10   26.10   19.89
   3 -16  12    4.63   22.94
  -3  15  -2   60.26   26.32
  -3  15  -2  123.14   47.90
  -3  15  -3   35.18   22.66
  -3  15  -3   21.73   43.10
  -3  15  -4   61.80   20.63
  -3  15  -4   78.16   39.53
  -3  15  -5   31.61   19.97
  -3  15  -5   17.39   38.37
  -3  15  -6  142.17   21.35
  -3  15  -6  187.04   36.86
  -3  15  -7   20.68   18.35
  -3  15  -8  153.68   20.94
   3 -15   8  140.65   19.73
  -3  15  -9   56.47   18.97
   3 -15   9   48.92   19.03
  -3  15  -9   20.74   32.85
   3 -15  10   94.29   21.26
  -3  15 -10   85.39   19.65
  -3  15 -11   77.76   19.00
   3 -15  11   79.35   22.11
  -3  15 -11   25.30   57.62
   3 -15  12   41.13   22.57
  -3  15 -12   19.81   61.81
   3 -15  13  222.38   27.21
  -3  14   2   31.89   52.88
  -3  14   1   13.30   47.39
  -3  14   0  -16.32   41.35
  -3  14  -1  112.27   24.29
  -3  14  -1  103.44   38.83
  -3  14  -2    2.39   20.15
  -3  14  -2   12.04   33.28
  -3  14  -3   16.78   18.49
  -3  14  -3   33.77   30.64
  -3  14  -4   64.28   18.43
  -3  14  -4   16.14   28.68
   3 -14   5    8.89   12.82
  -3  14  -5    6.59   17.52
  -3  14  -5   28.41   26.30
   3 -14   6   94.36   16.16
  -3  14  -6   73.95   17.84
  -3  14  -6   79.91   25.97
   3 -14   7    3.15   16.02
  -3  14  -7   14.40   17.10
  -3  14  -7  -37.24   35.56
  -3  14  -8   28.97   16.87
   3 -14   8   64.78   17.26
  -3  14  -8   93.35   38.75
  -3  14  -9    6.73   16.58
   3 -14   9   -9.04   18.05
  -3  14  -9   28.50   41.24
  -3  14 -10   53.10   16.86
   3 -14  10   35.06   19.58
   3 -14  10   30.40   17.15
  -3  14 -10   36.11   24.31
  -3  14 -10   44.86   44.95
  -3  14 -11   16.33   16.38
   3 -14  11   25.86   20.04
   3 -14  11  -13.23   17.84
  -3  14 -11   55.63   25.30
  -3  14 -11  -39.21   47.91
  -3  14 -12   68.07   17.02
   3 -14  12   38.78   21.15
  -3  14 -12   48.75   21.49
   3 -14  12   41.26   19.79
  -3  14 -12   19.83   25.36
  -3  14 -12   98.65   52.93
   3 -14  13   27.29   22.60
   3 -14  13   28.46   21.01
  -3  14 -13   61.09   56.81
   3 -14  14   74.88   26.02
   3 -14  14   93.49   23.10
  -3  14 -14   69.50   62.95
   3 -14  15  138.40   25.13
  -3  13   5   52.75   56.55
  -3  13   4  -64.54   45.75
  -3  13   4   -8.44   49.98
  -3  13   3  103.30   37.15
  -3  13   3   36.68   44.77
  -3  13   2   58.64   30.09
  -3  13   2   37.82   39.17
  -3  13   1   28.61   33.95
  -3  13   0  144.00   31.18
  -3  13  -1    7.35   18.43
  -3  13  -1   -4.70   26.28
  -3  13  -2  206.40   20.39
   3 -13   2  173.78   13.19
  -3  13  -2  205.10   26.72
  -3  13  -3   64.75   17.13
   3 -13   3   56.45   11.36
  -3  13  -3   33.79   22.87
   3 -13   3   53.58   14.92
  -3  13  -4    5.69   16.25
   3 -13   4    5.41   11.92
  -3  13  -4  -24.47   21.54
   3 -13   5  249.07   17.93
  -3  13  -5  229.05   20.41
   3 -13   5  231.37   18.22
  -3  13  -5  228.17   24.30
   3 -13   6    2.47   14.38
  -3  13  -6   50.69   15.73
   3 -13   6   31.33   15.68
   3 -13   6   33.81   10.22
  -3  13  -6   36.76   19.72
   3 -13   7  116.72   17.26
  -3  13  -7  113.18   17.22
   3 -13   7  158.13   18.66
   3 -13   7  152.99   13.43
  -3  13  -7  125.95   25.20
  -3  13  -8   20.57   15.36
   3 -13   8   20.97   15.95
   3 -13   8   45.77   17.51
  -3  13  -8   38.37   17.26
   3 -13   8   33.80   12.91
  -3  13  -8   29.07   27.46
  -3  13  -9   27.72   15.64
   3 -13   9   41.69   17.44
  -3  13  -9   26.35   17.54
   3 -13   9   30.41   14.86
  -3  13  -9   42.96   30.60
  -3  13 -10    8.44   14.81
   3 -13  10   -9.65   17.58
  -3  13 -10    7.21   18.16
   3 -13  10    1.95   16.05
  -3  13 -10   20.70   19.40
  -3  13 -10   39.31   35.04
  -3  13 -11    2.43   14.63
   3 -13  11   -7.90   18.83
  -3  13 -11    3.56   18.72
   3 -13  11   26.83   17.24
  -3  13 -11   32.11   20.38
  -3  13 -11   -3.45   38.80
  -3  13 -12   35.33   15.03
   3 -13  12   42.18   20.70
  -3  13 -12   49.92   20.62
   3 -13  12   48.64   19.16
  -3  13 -12   19.20   20.82
  -3  13 -12   32.09   43.99
   3 -13  13   44.84   21.64
  -3  13 -13   46.93   21.68
   3 -13  13   34.32   20.43
  -3  13 -13   44.81   22.14
  -3  13 -13   95.02   50.82
   3 -13  14   77.41   24.78
   3 -13  14  115.73   22.46
  -3  13 -14   90.70   23.72
  -3  13 -14  149.27   56.31
   3 -13  15    8.08   22.25
   3 -13  16   96.42   26.03
  -3  12   7  207.04   59.29
  -3  12   6  -13.45   49.79
  -3  12   6   -5.06   50.87
  -3  12   5    3.24   40.59
  -3  12   5   45.23   45.75
  -3  12   4   -3.74   32.58
  -3  12   4  -55.63   37.82
  -3  12   3  243.53   29.52
  -3  12   3  179.55   33.69
  -3  12   2    0.58   22.08
  -3  12   2   28.65   26.37
  -3  12   1   67.68   19.44
  -3  12   1   59.72   24.40
   3 -12   0   75.05    8.69
   3 -12   0   80.39   13.83
  -3  12   0   70.06   22.36
   3 -12   1  153.03   12.17
  -3  12  -1  173.16   22.33
   3 -12   1  201.43   15.93
   3 -12   2  267.64   16.11
  -3  12  -2  306.09   21.23
   3 -12   2  289.91   16.23
  -3  12  -2  304.23   23.86
   3 -12   2  275.77   18.36
   3 -12   3   45.93   11.32
  -3  12  -3   63.42   15.21
   3 -12   3   30.19   11.53
  -3  12  -3   54.77   18.98
   3 -12   3   40.11   13.07
  -3  12  -4  257.81   19.61
   3 -12   4  247.40   17.35
   3 -12   4  269.92   17.25
   3 -12   4  248.93   13.46
   3 -12   4  276.63   17.73
  -3  12  -4  258.41   21.08
   3 -12   5   18.62   12.93
  -3  12  -5   46.32   14.51
  -3  12  -5   12.21   13.60
   3 -12   5   22.88   13.54
   3 -12   5   13.94    8.85
   3 -12   5   22.05    8.58
   3 -12   5   19.40   12.89
  -3  12  -5   12.94   16.35
  -3  12  -6  337.71   20.97
   3 -12   6  299.46   20.77
  -3  12  -6  317.76   21.03
   3 -12   6  326.77   21.27
   3 -12   6  328.46   17.86
   3 -12   6  332.53   17.48
   3 -12   6  316.09   20.15
  -3  12  -6  334.02   22.86
  -3  12  -6  293.81   22.39
  -3  12  -7   16.77   14.77
   3 -12   7   36.34   14.83
   3 -12   7   34.18   16.15
  -3  12  -7   24.37   15.03
   3 -12   7   47.23   11.99
   3 -12   7   43.84   11.33
  -3  12  -7   29.34   17.75
  -3  12  -8    7.48   13.83
   3 -12   8   71.17   16.43
   3 -12   8   56.63   17.26
  -3  12  -8   36.36   15.87
   3 -12   8   27.46   13.35
   3 -12   8   45.78   13.39
  -3  12  -8   32.78   19.22
  -3  12  -9   45.25   14.64
   3 -12   9   75.17   16.79
  -3  12  -9   61.15   17.27
   3 -12   9   41.99   14.80
   3 -12   9   57.86   14.88
  -3  12  -9   71.79   21.91
  -3  12 -10    8.84   13.75
   3 -12  10   18.41   16.91
  -3  12 -10   -6.56   17.60
   3 -12  10   -5.89   15.74
  -3  12 -10    9.92   16.75
  -3  12 -10   -6.73   24.88
  -3  12 -11   53.71   14.07
   3 -12  11   22.70   18.54
  -3  12 -11   -1.17   18.08
   3 -12  11   20.48   16.95
  -3  12 -11   12.05   29.01
  -3  12 -11   -4.55   17.72
  -3  12 -12   18.20   13.45
   3 -12  12   17.19   18.81
  -3  12 -12   30.33   19.13
   3 -12  12  -18.79   17.76
  -3  12 -12   -2.90   18.00
  -3  12 -12   27.29   35.06
  -3  12 -13  129.88   14.41
   3 -12  13   87.88   21.66
  -3  12 -13   56.41   20.83
   3 -12  13   55.93   19.30
  -3  12 -13   50.42   19.62
  -3  12 -13   93.02   41.81
   3 -12  14   20.71   23.44
   3 -12  14   10.27   20.66
  -3  12 -14    6.07   19.65
   3 -12  15   27.87   28.40
   3 -12  15   43.29   22.18
  -3  12 -15   68.46   21.16
   3 -12  16   13.32   24.10
  -3  12 -16   63.72   22.79
  -3  11   9   30.03   60.87
  -3  11   8  141.56   55.29
  -3  11   8  218.14   54.85
  -3  11   7   36.74   46.02
  -3  11   7   94.41   46.10
  -3  11   6   13.02   36.61
  -3  11   6   66.45   39.66
  -3  11   5  129.07   30.26
  -3  11   5  184.20   32.90
  -3  11   4  -19.35   24.09
  -3  11   4  -20.94   25.79
  -3  11   3  183.15   22.66
  -3  11   3  141.06   23.07
   3 -11  -2    7.58    6.08
  -3  11   2   -8.38   17.03
  -3  11   2   13.70   19.34
   3 -11  -2   -8.73   11.38
   3 -11  -1  197.06   10.88
  -3  11   1  223.89   18.98
   3 -11  -1  211.62   11.72
  -3  11   1  211.01   21.54
   3 -11  -1  210.76   15.19
   3 -11   0   15.94    7.65
   3 -11   0    1.60    8.07
  -3  11   0  -26.51   16.57
   3 -11   0    8.18   11.16
   3 -11   1  211.70   13.20
   3 -11   1  208.58   13.43
   3 -11   1  207.73   15.31
  -3  11  -1  220.45   19.09
  -3  11  -2   33.41   10.90
   3 -11   2   20.35   10.04
  -3  11  -2   32.67   13.87
   3 -11   2   11.43   10.44
   3 -11   2    9.93   11.41
  -3  11  -2   23.85   14.71
   3 -11   3  402.22   20.81
  -3  11  -3  389.35   20.77
   3 -11   3  413.92   20.79
  -3  11  -3  369.90   23.27
   3 -11   3  386.58   17.35
   3 -11   3  403.40   16.96
  -3  11  -3  405.82   22.93
   3 -11   3  370.24   20.74
   3 -11   4  314.24   18.77
  -3  11  -4  315.01   19.27
   3 -11   4  311.32   18.81
  -3  11  -4  270.85   18.45
   3 -11   4  322.64   14.98
   3 -11   4  297.04   15.48
  -3  11  -4  322.71   19.85
   3 -11   4  296.82   18.26
  -3  11  -4  289.26   20.57
  -3  11  -5   89.44   14.20
   3 -11   5  100.52   13.79
  -3  11  -5  107.74   15.12
   3 -11   5   84.28   14.47
  -3  11  -5   97.52   14.15
   3 -11   5  104.29   10.25
   3 -11   5   92.06   10.78
   3 -11   5   91.18   12.87
  -3  11  -5  118.49   15.52
  -3  11  -6 1134.80   47.31
   3 -11   6 1092.82   47.09
  -3  11  -6 1130.22   46.93
  -3  11  -6 1135.20   47.24
   3 -11   6 1118.66   47.18
   3 -11   6 1173.30   45.21
   3 -11   6 1093.24   45.59
   3 -11   6 1005.15   45.99
  -3  11  -6 1049.03   47.52
  -3  11  -6  966.96   46.34
  -3  11  -7   -3.90   12.94
  -3  11  -7    7.88   15.22
   3 -11   7    2.61   13.78
   3 -11   7    4.51   14.95
  -3  11  -7   -6.51   14.35
   3 -11   7    1.75   11.75
   3 -11   7    6.11   11.39
  -3  11  -7    4.89   13.85
  -3  11  -7   23.38   13.90
   3 -11   7    0.73   12.93
   3 -11   8  285.11   21.09
  -3  11  -8  304.57   19.39
  -3  11  -8  327.83   21.57
   3 -11   8  310.54   22.48
   3 -11   8  321.39   19.30
   3 -11   8  287.54   19.57
  -3  11  -8  290.64   21.35
   3 -11   9  109.59   17.45
  -3  11  -9  119.62   14.30
   3 -11   9  122.97   18.45
  -3  11  -9   99.93   17.18
   3 -11   9   96.92   15.75
   3 -11   9  116.52   15.19
  -3  11  -9  102.09   18.99
  -3  11 -10  282.40   18.36
   3 -11  10  281.51   22.41
  -3  11 -10  287.86   22.12
   3 -11  10  293.99   21.24
  -3  11 -10  267.02   21.09
  -3  11 -10  266.07   24.53
  -3  11 -11  150.53   14.78
   3 -11  11  148.67   19.85
  -3  11 -11  139.44   19.29
   3 -11  11  157.52   19.12
  -3  11 -11  109.76   17.49
  -3  11 -11  139.84   23.75
  -3  11 -12   46.85   12.80
   3 -11  12   28.52   19.10
  -3  11 -12   36.97   18.35
   3 -11  12   60.43   18.23
  -3  11 -12   22.23   26.41
  -3  11 -12   44.64   16.64
  -3  11 -13  137.99   13.91
   3 -11  13   92.01   21.26
  -3  11 -13  106.86   20.58
   3 -11  13   88.87   19.90
  -3  11 -13   92.73   17.71
  -3  11 -13  109.52   33.11
   3 -11  14   61.23   23.34
  -3  11 -14   38.54   20.20
   3 -11  14   10.25   20.18
  -3  11 -14   31.01   17.57
   3 -11  15  172.41   29.54
   3 -11  15  147.21   23.55
  -3  11 -15  157.22   21.28
   3 -11  16   22.41   36.29
   3 -11  16   10.94   23.07
  -3  11 -16  -18.58   20.11
  -3  11 -17  179.16   24.81
  -3  10  10   83.78   59.49
  -3  10  10   45.73   57.48
  -3  10   9  -29.10   52.33
  -3  10   9   18.60   49.56
  -3  10   8  209.02   44.43
  -3  10   8  163.29   43.22
  -3  10   7  101.99   34.60
  -3  10   7   27.96   33.77
  -3  10   6  409.63   33.27
  -3  10   6  423.89   33.02
  -3  10   5   31.32   21.93
  -3  10   5   24.70   21.26
  -3  10   4  231.23   22.02
  -3  10   4  217.95   22.38
   3 -10  -4  235.53   15.32
  -3  10   3  214.25   18.51
   3 -10  -3  169.09    9.91
   3 -10  -3  201.09   13.89
  -3  10   3  207.23   19.55
   3 -10  -2   66.32    7.58
   3 -10  -2   58.13    6.74
  -3  10   2   90.44   15.37
   3 -10  -2   64.22   10.94
  -3  10   2   58.53   10.63
  -3  10   2   77.38   15.22
   3 -10  -1  269.06   14.04
   3 -10  -1  257.45   13.49
  -3  10   1  279.76   19.34
  -3  10   1  313.04   19.46
   3 -10  -1  284.62   16.10
   3 -10   0   32.66    8.14
  -3  10   0   21.28    9.24
  -3  10   0   47.89   13.29
   3 -10   0   17.70    8.39
  -3  10   0   18.05   13.08
   3 -10   0   36.81   10.22
   3 -10   1  338.04   17.97
  -3  10  -1  348.38   18.75
   3 -10   1  356.22   17.83
  -3  10  -1  349.18   18.20
  -3  10  -1  386.85   21.36
   3 -10   1  352.89   18.46
  -3  10  -2   16.04   11.14
   3 -10   2   14.44   10.26
  -3  10  -2   24.26   10.45
   3 -10   2   25.47   10.29
   3 -10   2   18.45    4.95
  -3  10  -2    3.43   12.30
   3 -10   2   17.28   10.09
   3 -10   3  852.65   37.92
  -3  10  -3  889.31   38.14
  -3  10  -3  860.42   37.79
   3 -10   3  895.72   37.87
   3 -10   3  933.73   35.52
  -3  10  -3  890.51   39.23
   3 -10   3  849.78   35.88
   3 -10   3  828.74   37.15
  -3  10  -3  923.19   38.96
  -3  10  -4    5.42   11.83
   3 -10   4   13.44   11.20
  -3  10  -4   12.54   12.35
   3 -10   4   12.00   11.72
  -3  10  -4   25.34   11.55
   3 -10   4   21.34    8.63
   3 -10   4   16.74    7.78
   3 -10   4   17.85   10.42
  -3  10  -4   20.83   12.71
   3 -10   5 1698.85   67.36
  -3  10  -5 1726.68   67.45
  -3  10  -5 1649.46   67.48
  -3  10  -5 1664.74   67.36
   3 -10   5 1630.27   67.25
   3 -10   5 1591.97   66.45
  -3  10  -5 1613.19   67.91
  -3  10  -6  166.96   16.59
  -3  10  -6  177.94   15.12
   3 -10   6  191.32   16.03
   3 -10   6  210.17   16.98
  -3  10  -6  182.59   16.13
   3 -10   6  184.24   13.57
   3 -10   6  180.72   14.23
  -3  10  -6  175.22   15.89
  -3  10  -6  184.99   14.24
   3 -10   6  168.50   14.48
  -3  10  -7   15.73   14.57
  -3  10  -7    7.73   11.96
   3 -10   7   25.77   13.29
   3 -10   7    6.02   14.23
  -3  10  -7    1.69   13.25
   3 -10   7   37.43   11.58
   3 -10   7    3.89   11.58
  -3  10  -7   27.94   12.74
  -3  10  -7   16.31   11.49
   3 -10   7   19.61   12.12
   3 -10   8  518.29   27.95
  -3  10  -8  546.68   28.52
  -3  10  -8  523.92   26.13
  -3  10  -8  564.80   28.36
   3 -10   8  564.08   28.66
   3 -10   8  571.89   26.44
   3 -10   8  528.88   27.01
  -3  10  -8  502.80   26.62
  -3  10  -9   36.36   12.10
   3 -10   9   -4.44   14.92
  -3  10  -9   36.77   15.36
   3 -10   9   43.21   16.50
   3 -10   9   37.35   13.72
   3 -10   9   24.00   13.53
  -3  10  -9   21.84   14.49
   3 -10  10 1029.43   45.67
  -3  10 -10  968.02   42.39
  -3  10 -10 1011.55   45.56
   3 -10  10 1134.29   46.24
   3 -10  10  980.67   44.88
   3 -10  10 1039.47   44.30
  -3  10 -10  950.48   44.32
  -3  10 -10  942.47   44.92
  -3  10 -11  128.40   12.99
   3 -10  11   81.32   18.25
  -3  10 -11   90.51   17.47
   3 -10  11   72.02   16.62
  -3  10 -11   78.61   19.88
  -3  10 -11   71.95   15.83
   3 -10  12  383.49   26.89
  -3  10 -12  419.24   21.51
  -3  10 -12  416.97   27.14
   3 -10  12  387.57   26.19
  -3  10 -12  408.47   28.92
  -3  10 -12  395.44   24.27
  -3  10 -13  269.71   17.14
   3 -10  13  234.30   23.72
  -3  10 -13  268.83   23.60
   3 -10  13  265.55   23.77
  -3  10 -13  309.04   21.52
  -3  10 -14   85.97   12.55
   3 -10  14  112.68   23.52
  -3  10 -14  113.96   20.94
   3 -10  14   93.94   20.50
  -3  10 -14  134.84   18.11
  -3  10 -15  173.07   23.82
   3 -10  15  210.84   24.67
  -3  10 -15  208.46   21.19
   3 -10  16   52.26   24.48
  -3  10 -16   50.32   19.03
   3 -10  17  152.01   32.52
  -3  10 -17  204.52   23.31
  -3   9  12   -5.04   64.21
  -3   9  11   -5.54   56.53
  -3   9  10   -7.19   48.34
  -3   9  10   87.77   47.68
  -3   9   9   38.09   40.73
  -3   9   9   51.52   38.77
  -3   9   8    8.32   30.68
  -3   9   8   14.06   29.50
  -3   9   7  -21.31   24.01
  -3   9   7   29.77   22.54
  -3   9   6   -3.57   19.71
  -3   9   6   17.00   19.02
  -3   9   5   23.02   17.35
  -3   9   5   24.87   16.26
   3  -9  -4   94.67    7.83
  -3   9   4  115.27   15.90
  -3   9   4  112.85   11.15
  -3   9   4  103.51   15.86
   3  -9  -4  111.00   11.35
   3  -9  -3   10.52    5.97
   3  -9  -3    8.97    6.60
  -3   9   3   19.58   12.93
  -3   9   3    7.27    9.06
  -3   9   3   27.13   12.82
   3  -9  -3   22.46    9.31
  -3   9   2  184.57   15.56
   3  -9  -2  161.99   10.43
   3  -9  -2  140.55    9.66
  -3   9   2  159.69   11.05
   3  -9  -2  187.24   16.04
  -3   9   2  148.41   11.45
  -3   9   2  179.73   15.06
  -3   9   1  144.15   14.38
   3  -9  -1  129.68   10.19
  -3   9   1  140.63   11.65
  -3   9   1  138.28   10.89
   3  -9  -1  133.57    9.83
   3  -9  -1  179.48   15.50
  -3   9   1  155.18   14.09
   3  -9  -1  129.68   11.35
  -3   9   0   28.80    9.49
  -3   9   0   13.02   11.67
   3  -9   0   19.70    8.27
   3  -9   0   30.04    8.69
  -3   9   0   22.15    9.05
   3  -9   0   29.75   13.11
  -3   9   0   26.21   11.44
   3  -9   0   31.90    9.11
  -3   9  -1  169.58   13.08
   3  -9   1  167.20   12.12
   3  -9   1  168.80   12.24
  -3   9  -1  176.56   12.44
   3  -9   1  193.37   15.70
   3  -9   1  161.27   11.93
  -3   9  -1  145.79   14.21
   3  -9   2   -1.07    9.47
  -3   9  -2   -6.04   10.23
   3  -9   2   -4.18    9.68
  -3   9  -2   -4.44    9.56
   3  -9   2    5.90    5.76
   3  -9   2    1.53    5.15
  -3   9  -2   22.13   11.37
   3  -9   2    2.52    8.59
  -3   9  -3   62.31   11.60
   3  -9   3   80.37   10.97
  -3   9  -3   68.98   11.66
  -3   9  -3   70.12   11.00
   3  -9   3   56.42   11.29
   3  -9   3   69.83    8.29
   3  -9   3   66.30    7.67
  -3   9  -3   64.59   11.87
   3  -9   3   77.21    9.91
  -3   9  -4    3.47   10.74
   3  -9   4   12.09   11.04
  -3   9  -4    9.01   11.50
   3  -9   4   12.94   11.26
  -3   9  -4   14.57   10.72
   3  -9   4   10.16    7.68
   3  -9   4   11.05    8.12
  -3   9  -4   14.85   11.24
   3  -9   4    8.26    9.02
   3  -9   4   16.63   12.00
  -3   9  -5   80.46   13.36
  -3   9  -5   98.61   11.97
   3  -9   5   77.18   12.47
   3  -9   5   89.46   12.70
  -3   9  -5   87.84   12.70
   3  -9   5   89.93   10.84
   3  -9   5   90.35   10.02
   3  -9   5   92.30   13.50
  -3   9  -5   87.46   10.58
   3  -9   5  104.05   11.04
  -3   9  -5   88.26   12.31
  -3   9  -6    5.55   10.51
  -3   9  -6    9.10   12.56
   3  -9   6    1.13   11.64
   3  -9   6   -1.79   12.34
  -3   9  -6    9.79   11.86
   3  -9   6    4.84    9.52
   3  -9   6   13.09   10.33
   3  -9   6   27.10   12.65
  -3   9  -6   18.33   11.32
  -3   9  -6  -13.73   10.14
   3  -9   6    4.46   10.24
  -3   9  -7   15.23   13.53
  -3   9  -7   11.68   10.50
   3  -9   7   18.00   12.53
   3  -9   7   12.04   13.30
  -3   9  -7    9.00   12.43
   3  -9   7    1.06   11.17
   3  -9   7    2.75   10.72
  -3   9  -7    6.83   11.81
  -3   9  -7   21.27   10.45
   3  -9   7    5.68   12.89
  -3   9  -8   55.25   11.25
   3  -9   8   49.24   13.57
   3  -9   8   59.52   12.29
  -3   9  -8   67.07   15.16
  -3   9  -8   63.25   14.37
   3  -9   8   77.55   15.39
   3  -9   8   59.80   12.94
   3  -9   8   40.28   12.33
  -3   9  -8   50.67   11.80
  -3   9  -9  188.02   13.95
   3  -9   9  158.05   14.75
   3  -9   9  186.13   17.08
  -3   9  -9  179.64   17.32
   3  -9   9  200.48   18.72
   3  -9   9  189.33   16.43
   3  -9   9  196.69   16.00
  -3   9  -9  152.24   14.97
  -3   9 -10  233.38   14.67
   3  -9  10  167.84   15.21
   3  -9  10  194.31   18.50
   3  -9  10  232.40   20.24
  -3   9 -10  188.55   18.88
   3  -9  10  184.79   17.66
   3  -9  10  221.47   17.57
  -3   9 -10  202.26   17.76
  -3   9 -11   69.19   11.59
   3  -9  11   48.64   16.43
  -3   9 -11   69.62   17.03
   3  -9  11   76.43   16.18
  -3   9 -11   65.64   14.26
  -3   9 -11   67.77   16.45
  -3   9 -12  476.45   23.07
  -3   9 -12  431.43   27.70
   3  -9  12  481.26   27.98
  -3   9 -12  474.19   25.74
  -3   9 -13   19.26   10.89
  -3   9 -13    0.61   18.03
   3  -9  13   22.01   17.66
  -3   9 -13   14.59   14.47
  -3   9 -14  222.12   22.84
   3  -9  14  260.76   23.34
  -3   9 -14  229.83   20.30
   3  -9  15   37.82   28.09
  -3   9 -15    6.09   19.93
   3  -9  15    4.36   20.40
  -3   9 -15   28.32   16.91
   3  -9  16  117.53   37.43
   3  -9  16   86.27   26.10
  -3   9 -16  108.90   19.37
   3  -9  17   45.19   48.25
   3  -9  17   19.05   31.55
  -3   9 -17   42.12   19.37
  -3   8  12  -13.80   52.91
  -3   8  11   12.33   46.21
  -3   8  11  -27.22   44.82
  -3   8  10   12.97   37.60
  -3   8  10   20.05   37.27
  -3   8   9    8.88   27.52
  -3   8   9  -43.45   26.95
  -3   8   8  155.38   23.04
  -3   8   8  133.68   21.71
  -3   8   7   21.62   18.97
  -3   8   7   12.92   17.04
  -3   8   6  132.20   17.35
  -3   8   6  183.55   12.82
  -3   8   6  147.21   16.80
   3  -8  -5   89.86    8.58
  -3   8   5  110.84   14.89
  -3   8   5  139.39   10.83
  -3   8   5  132.44   14.68
  -3   8   4   68.16    8.77
   3  -8  -4   57.60    7.62
  -3   8   4   42.14   13.26
  -3   8   4   55.14    8.96
  -3   8   4   59.22   12.74
   3  -8  -3  493.69   21.96
  -3   8   3  523.73   22.70
  -3   8   3  463.52   22.30
   3  -8  -3  495.97   21.63
  -3   8   3  578.54   25.42
   3  -8  -3  608.42   25.97
  -3   8   3  589.07   25.85
  -3   8   3  494.95   22.36
   3  -8  -3  488.36   22.70
  -3   8   2    3.42   11.06
  -3   8   2    8.12    8.75
  -3   8   2    9.82    8.07
   3  -8  -2   11.91    6.91
   3  -8  -2    9.41    7.38
   3  -8  -2   35.35   12.41
   3  -8  -2    4.16    7.90
  -3   8   2    1.70    7.22
  -3   8   2   12.10   10.58
   3  -8  -1  205.11   12.86
  -3   8   1  239.52   13.80
   3  -8  -1  236.45   12.79
  -3   8   1  235.47   13.26
   3  -8  -1  293.91   16.84
  -3   8   1  216.18   15.24
  -3   8   1  268.86   16.07
   3  -8  -1  218.29   12.88
  -3   8   0  108.60   10.79
   3  -8   0  109.16   10.08
  -3   8   0  121.61   12.20
  -3   8   0  118.72   10.08
   3  -8   0  123.60    9.96
   3  -8   0  144.11   13.34
  -3   8   0  102.59   12.02
   3  -8   0  100.95    9.52
  -3   8  -1   44.23    9.97
   3  -8   1   35.01    9.00
   3  -8   1   36.00    9.05
  -3   8  -1   38.85    9.30
   3  -8   1   37.42    5.21
  -3   8  -1   50.94   10.72
   3  -8   1   48.37   11.57
   3  -8   1   31.24    7.74
  -3   8  -2  324.42   17.30
   3  -8   2  310.57   17.07
  -3   8  -2  319.07   17.02
   3  -8   2  351.62   17.21
  -3   8  -2  322.42   17.64
   3  -8   2  320.04   15.06
   3  -8   2  311.59   15.79
  -3   8  -3    6.71    9.28
   3  -8   3   21.97    9.51
  -3   8  -3   14.07   10.53
   3  -8   3   -8.79    9.78
  -3   8  -3   14.57    9.72
   3  -8   3    8.60    7.45
   3  -8   3   -0.21    7.66
  -3   8  -3    8.43    9.54
   3  -8   4  143.69   12.92
  -3   8  -4  170.28   12.71
  -3   8  -4  172.61   13.94
   3  -8   4  167.71   13.74
  -3   8  -4  175.76   12.93
   3  -8   4  170.20   11.60
  -3   8  -4  159.62   13.11
   3  -8   4  179.72   13.79
   3  -8   4  168.01   11.65
  -3   8  -4  168.65   11.78
  -3   8  -5   -0.30    8.90
   3  -8   5    3.67    9.90
   3  -8   5   -0.30   10.86
  -3   8  -5   10.34   11.38
   3  -8   5   33.79   11.47
  -3   8  -5    2.34   10.47
   3  -8   5   10.29    9.05
   3  -8   5   18.84   10.92
  -3   8  -5   14.85    9.98
  -3   8  -5    7.72    8.38
  -3   8  -6   37.57    9.94
   3  -8   6   52.23   11.09
   3  -8   6   41.73   11.55
  -3   8  -6   29.99   12.67
   3  -8   6   50.27   12.31
  -3   8  -6   42.79   11.24
   3  -8   6   51.66   10.28
  -3   8  -6   33.01   10.47
  -3   8  -6   34.52    9.69
   3  -8   6   41.64   11.99
  -3   8  -7   18.37    9.12
   3  -8   7   -2.30   10.51
  -3   8  -7    1.88   12.56
   3  -8   7   30.41   12.00
   3  -8   7   -1.88   12.63
  -3   8  -7   12.97   11.87
   3  -8   7   -0.35   10.80
  -3   8  -7   12.59   10.70
   3  -8   7   23.69   12.16
  -3   8  -7   -2.00    9.81
  -3   8  -8  140.34   12.30
  -3   8  -8  140.09   15.94
   3  -8   8  147.84   13.04
   3  -8   8  152.30   15.16
   3  -8   8  143.27   15.72
  -3   8  -8  137.01   14.56
   3  -8   8  134.63   14.07
   3  -8   8  165.82   15.31
  -3   8  -8  128.13   12.95
   3  -8   9  223.90   17.32
  -3   8  -9  208.57   13.77
  -3   8  -9  215.19   18.14
   3  -8   9  193.54   14.35
   3  -8   9  178.09   18.22
  -3   8  -9  183.09   16.92
   3  -8   9  195.82   16.07
   3  -8   9  215.25   17.34
  -3   8  -9  192.46   15.16
   3  -8  10    3.78   10.80
  -3   8 -10   13.63    9.89
  -3   8 -10   29.45   14.35
   3  -8  10   19.27   15.72
   3  -8  10   27.21   13.54
  -3   8 -10   18.88   11.90
   3  -8  11  118.98   13.08
  -3   8 -11  142.35   12.28
  -3   8 -11  159.24   17.97
   3  -8  11  136.50   16.76
  -3   8 -11  123.73   14.89
  -3   8 -12   44.48   11.04
  -3   8 -12   65.61   17.03
   3  -8  12   61.25   16.58
  -3   8 -12   72.33   13.95
   3  -8  13  188.82   21.10
  -3   8 -13  169.54   20.42
   3  -8  13  225.72   20.89
  -3   8 -13  206.70   17.96
   3  -8  14   45.02   22.54
  -3   8 -14   61.89   18.69
   3  -8  14   40.46   19.01
  -3   8 -14   39.05   15.64
   3  -8  15   32.06   27.71
  -3   8 -15   19.78   19.32
   3  -8  15   13.75   21.13
  -3   8 -15    7.04   15.72
   3  -8  16  114.81   37.42
   3  -8  16   99.11   27.20
  -3   8 -16   79.30   18.61
   3  -8  17   39.59   48.02
  -3   7  12  147.53   43.35
  -3   7  11   36.24   35.56
  -3   7  11   33.98   34.22
  -3   7  10  297.02   29.43
  -3   7  10  241.46   28.36
  -3   7   9  -15.88   20.63
  -3   7   9  -25.15   19.20
  -3   7   8  410.06   24.95
  -3   7   8  411.35   21.37
  -3   7   8  421.43   25.81
  -3   7   7  142.98   16.73
  -3   7   7  136.68   12.14
  -3   7   7  133.39   15.35
  -3   7   6  286.93   15.94
  -3   7   6  338.59   18.94
  -3   7   6  362.17   16.88
  -3   7   6  309.64   19.62
  -3   7   5  416.28   18.16
   3  -7  -5  426.99   17.48
  -3   7   5  437.93   17.95
  -3   7   5  487.14   20.74
  -3   7   5  478.53   21.52
  -3   7   5  488.48   18.11
  -3   7   4  445.43   20.61
   3  -7  -4  433.21   19.89
   3  -7  -4  451.89   19.74
  -3   7   4  411.18   20.25
  -3   7   4  500.84   22.54
  -3   7   4  498.92   20.03
   3  -7  -4  423.42   20.27
  -3   7   4  487.52   23.30
  -3   7   3  209.97   12.82
   3  -7  -3  210.65   11.90
   3  -7  -3  209.83   11.65
  -3   7   3  208.48   12.44
  -3   7   3  236.82   14.61
   3  -7  -3  234.62   15.29
  -3   7   3  222.27   11.64
  -3   7   3  232.04   15.02
   3  -7  -3  192.60   11.86
   3  -7  -2  345.01   16.44
  -3   7   2  340.08   17.26
   3  -7  -2  356.47   16.36
  -3   7   2  339.93   16.73
  -3   7   2  351.32   18.51
   3  -7  -2  447.14   19.45
  -3   7   2  346.04   15.95
  -3   7   2  381.45   18.97
   3  -7  -2  321.21   16.17
  -3   7   1  639.36   28.45
   3  -7  -1  649.75   28.03
   3  -7  -1  710.73   27.99
  -3   7   1  633.29   28.26
   3  -7  -1  751.63   30.08
  -3   7   1  708.68   29.51
   3  -7  -1  605.46   27.46
  -3   7   1  700.54   29.65
   3  -7   0   22.77    7.95
  -3   7   0   10.26    9.07
  -3   7   0    5.90    8.80
  -3   7   0   11.99    8.08
   3  -7   0   19.40    8.09
  -3   7   0    8.63    4.83
   3  -7   0    5.41    4.38
  -3   7   0    5.08    8.65
   3  -7   0   12.29    6.56
   3  -7   0   -5.99   10.12
   3  -7   1 2099.15   83.90
  -3   7  -1 2129.53   84.00
  -3   7  -1 2104.53   83.93
   3  -7   1 2187.91   83.86
   3  -7   1 2173.10   82.76
  -3   7  -1 2176.21   84.57
  -3   7  -1 2047.29   82.70
   3  -7   1 2168.54   83.14
  -3   7  -1 2133.43   84.55
   3  -7   2  287.72   15.65
  -3   7  -2  295.83   16.20
   3  -7   2  296.26   15.76
  -3   7  -2  297.31   15.83
   3  -7   2  280.10   14.08
  -3   7  -2  280.03   14.17
   3  -7   2  310.44   14.24
  -3   7  -2  292.34   15.99
   3  -7   3  992.81   40.55
  -3   7  -3 1024.96   40.78
  -3   7  -3  971.76   40.72
   3  -7   3  984.49   40.67
   3  -7   3  932.14   39.54
  -3   7  -3  986.52   39.60
   3  -7   3  962.81   39.40
  -3   7  -3  930.56   39.45
   3  -7   3  955.57   40.76
  -3   7  -3 1017.13   40.74
  -3   7  -4  102.12   11.89
  -3   7  -4   91.37   10.35
   3  -7   4   83.66   10.81
   3  -7   4   99.01   11.17
   3  -7   4   85.62   11.14
  -3   7  -4   96.87   11.18
   3  -7   4   91.77    9.55
  -3   7  -4   85.45    9.95
  -3   7  -4   84.53   10.16
  -3   7  -4   95.63    8.95
   3  -7   4   94.34   11.28
  -3   7  -5    5.61    8.51
  -3   7  -5    5.26   10.87
   3  -7   5   -3.20    9.50
   3  -7   5   -6.37    9.66
   3  -7   5   -1.54   10.67
  -3   7  -5   -7.38   10.50
  -3   7  -5   -5.79    9.64
   3  -7   5   -2.46    8.44
   3  -7   5    5.97   10.55
  -3   7  -5    9.64    8.73
  -3   7  -5    3.80    7.87
   3  -7   6  414.15   21.67
  -3   7  -6  399.58   19.91
  -3   7  -6  441.39   21.94
   3  -7   6  432.27   22.07
  -3   7  -6  421.30   21.54
  -3   7  -6  390.40   21.16
   3  -7   6  427.51   20.90
   3  -7   6  422.37   21.33
  -3   7  -6  440.89   20.73
   3  -7   6  420.25   20.50
  -3   7  -6  398.21   20.04
   3  -7   7   -3.57    9.47
  -3   7  -7    6.39    8.96
   3  -7   7   10.64   11.01
  -3   7  -7    3.60   12.21
  -3   7  -7    7.55   10.74
   3  -7   7   -2.90   11.84
   3  -7   7    8.84   10.57
  -3   7  -7   13.42   11.23
  -3   7  -7    5.98    9.68
  -3   7  -7    6.56    9.81
   3  -7   7    7.54   11.07
  -3   7  -8  443.36   23.32
  -3   7  -8  416.42   20.17
   3  -7   8  403.59   22.86
  -3   7  -8  400.38   22.47
   3  -7   8  426.78   22.50
   3  -7   8  408.67   20.58
  -3   7  -8  433.52   21.34
   3  -7   8  435.77   22.46
  -3   7  -9    2.48   13.48
   3  -7   9    3.53    9.82
  -3   7  -9   14.75    8.83
  -3   7  -9   -4.86   12.33
   3  -7   9   -1.75   11.80
   3  -7   9   -3.28   12.50
  -3   7 -10  247.99   15.12
  -3   7 -10  251.19   18.72
   3  -7  10  268.67   19.11
   3  -7  10  241.13   15.51
   3  -7  10  277.49   18.55
   3  -7  11   49.30   10.80
  -3   7 -11   16.47   10.15
   3  -7  11   56.51   14.85
  -3   7 -11   45.19   14.98
   3  -7  11   68.71   14.76
  -3   7 -11   63.15   13.15
   3  -7  12   25.30   16.24
  -3   7 -12    7.07   15.31
   3  -7  12   44.84   15.81
  -3   7 -12   45.15   13.19
   3  -7  13  175.75   20.60
  -3   7 -13  196.87   19.93
   3  -7  13  177.43   20.20
  -3   7 -13  190.53   17.09
  -3   7 -14   58.34   18.40
   3  -7  14   45.71   22.30
  -3   7 -14   27.22   15.31
   3  -7  15  174.68   29.84
   3  -7  16   47.88   36.82
   3  -7  17   82.52   49.64
  -3   6  12    0.93   32.48
  -3   6  11  289.92   28.03
  -3   6  11  305.87   27.29
  -3   6  10  219.30   21.65
  -3   6  10  246.05   20.88
  -3   6   9   36.45   15.91
  -3   6   9   25.30   14.43
  -3   6   9   42.39   10.47
  -3   6   8  178.45   12.63
  -3   6   8  145.31   15.59
  -3   6   8  111.53   11.70
  -3   6   8  156.80   11.91
  -3   6   8  160.51   11.96
  -3   6   8  145.07   14.65
  -3   6   7    3.78   11.38
  -3   6   7  -16.38    9.11
  -3   6   7  -20.98    9.62
  -3   6   7    6.84    9.51
  -3   6   7   11.83    8.11
  -3   6   7   -6.23    8.76
  -3   6   7   -8.75   11.20
  -3   6   6  503.48   23.45
  -3   6   6  553.24   23.65
  -3   6   6  480.91   23.19
   3  -6  -6  502.25   23.22
  -3   6   6  489.17   22.63
  -3   6   6  582.11   22.75
  -3   6   6  579.95   25.31
  -3   6   6  569.58   25.88
  -3   6   6  536.83   23.20
  -3   6   5    5.91    8.02
  -3   6   5    4.09   10.28
  -3   6   5   -5.06    7.51
   3  -6  -5   11.74    7.49
  -3   6   5    4.47    6.22
  -3   6   5    1.74    6.18
  -3   6   5   -8.74    6.54
  -3   6   5   -1.22    8.85
   3  -6  -4  309.38   14.86
  -3   6   4  291.59   15.57
  -3   6   4  295.94   15.08
   3  -6  -4  312.05   14.74
  -3   6   4  268.05   13.19
   3  -6  -4  351.38   17.31
[truncated: 1,982,229 more chars]
